# Supplementary material for: Snakebite drug discovery: high-throughput screening to identify novel snake venom metalloproteinase toxin inhibitors
Source: Front Pharmacol. 2024 Jan 11;14:1328950. doi: 10.3389/fphar.2023.1328950 (PMC10808794; doi:10.3389/fphar.2023.1328950)
Supplement: Supplementary file 3 [file Table1.XLSX]

## Sheet: repurposed library
The details provided by MedChemExpress of the bespoke 3,547 repurposed drug library created for snakebite drug discovery screening are displayed. This is inclusive of chemical structural data through simplified molecular-input line-entry system (SMILES) keys (column K) and CAS number.
Drug name	Synonyms	CAS Number	Molecular weight	SMILES key	Target	Pathway	Biological Activity	Formula	Solubility
Finasteride	HY-13635	98319-26-7	372.54	O=C([C@H]1CC[C@]2([H])[C@]1(C)CC[C@]3([H])[C@@]4(C)C=CC(N[C@]4([H])CC[C@]32[H])=O)NC(C)(C)C	5 alpha Reductase	Metabolic Enzyme/Protease	Finasteride is an orally active testosterone 5-alpha-reductase inhibitor (Ki= 10 nM). _x000D_ Target: 5-alpha Reductase_x000D_ Approved: 1992_x000D_ Finasteride, a synthetic 4-azasteroid antiandrogen compound, is a specific inhibitor of steroid Type II 5α-reductase, an intracellular enzyme that converts the androgen testosterone into 5α-dihydrotestosterone (DHT). Finasteride is used in the treatm…	Free Base	DMSO : 150 mg/mL (402.64 mM; Need ultrasonic)
Dutasteride	HY-13613	164656-23-9	528.53	O=C([C@H]1CC[C@]2([H])[C@]1(C)CC[C@]3([H])[C@@]4(C)C=CC(N[C@]4([H])CC[C@]32[H])=O)NC5=CC(C(F)(F)F)=CC=C5C(F)(F)F	5 alpha Reductase; Apoptosis	Apoptosis; Metabolic Enzyme/Protease	Dutasteride (GG745) is a potent inhibitor of both 5α-reductase isozymes. Dutasteride may possess off-target effects on the androgen receptor (AR) due to its structural similarity to DHT[1].	Free Base	DMSO : 33.33 mg/mL (63.06 mM; Need ultrasonic)
Alpha-Estradiol	HY-B0141A	57-91-0	272.38	C[C@@]12[C@H](O)CC[C@@]1([H])[C@]3([H])CCC4=C(C=CC(O)=C4)[C@@]3([H])CC2	5 alpha Reductase; Endogenous Metabolite	Metabolic Enzyme/Protease	Alpha-Estradiol is a weak estrogen and a 5α-reductase inhibitor which is used as a topical medication in the treatment of androgenic alopecia.	Free Base	DMSO : ≥ 100 mg/mL (367.13 mM)
Nelotanserin	HY-10559	839713-36-9	437.24	COC1=C(C2=C(Br)C=NN2C)C=C(NC(NC3=C(F)C=C(F)C=C3)=O)C=C1	5-HT Receptor	GPCR/G Protein; Neuronal Signaling	Nelotanserin is a potent 5-HT2A inverse agonist, a moderately potent 5-HT2C partial inverse agonist and a weak 5-HT2B inverse agonist, with IC50s of 1.7, 79, 791 nM in IP accumulation assays, respectively.	Free Base	DMSO : ≥ 32 mg/mL (73.19 mM)
Tandospirone (citrate)	HY-B0061	112457-95-1	575.61	O=C1N(CCCCN2CCN(C3=NC=CC=N3)CC2)C([C@@]4([H])[C@](C5)([H])CC[C@]5([H])[C@@]14[H])=O.O=C(CC(C(O)=O)(O)CC(O)=O)O	5-HT Receptor	GPCR/G Protein; Neuronal Signaling	Tandospirone citrate is a potent and selective 5-HT1A receptor partial agonist (Ki = 27 nM) that displays selectivity over SR-2, SR-1C, α1, α2, D1 and D2 receptors (Ki values ranging from 1300-41000 nM). IC50 Value: 27±5 nM(Ki) [1] Target: 5-HT1A in vitro: Tandospirone is most potent at the 5-HT1A receptor, displaying a Ki value of 27 +/- 5 nM. The agent is approximately two to three orders of ma…	Citrate	H2O : 10.4 mg/mL (18.07 mM; Need ultrasonic)
Flibanserin	HY-A0095	167933-07-5	390.40	O=C1NC2=CC=CC=C2N1CCN3CCN(C4=CC=CC(C(F)(F)F)=C4)CC3	5-HT Receptor	GPCR/G Protein; Neuronal Signaling	Flibanserin (BIMT-17) is a full agonist of the serotonin 5-HT1A receptor (Ki=1 nM) and an antagonist of 5-HT2A (49 nM). Flibanserin binds to dopamine D4 receptors (4-24 nM), and has negligible affinity for a variety of other neurotransmitter receptors and ion channels. Flibanserin is efficacious in treating hypoactive sexual desire disorder (HSDD)[1][2].	Free Base	DMSO : 50 mg/mL (128.07 mM; Need ultrasonic)
Pimavanserin tartrate	HY-14557A	706782-28-7	1005.20	O=C(NCC1=CC=C(OCC(C)C)C=C1)N(CC2=CC=C(F)C=C2)C3CCN(C)CC3.O=C(O)[C@H](O)[C@@H](O)C(O)=O.O=C(NCC4=CC=C(OCC(C)C)C=C4)N(CC5=CC=C(F)C=C5)C6CCN(C)CC6	5-HT Receptor	GPCR/G Protein; Neuronal Signaling	Pimavanserin tartrate (ACP-103) is a potent 5-HT 2A receptor inverse agonist with pIC50 and pKi of 8.73 and 9.3, respectively.	Tartrate	DMSO : ≥ 75 mg/mL (74.61 mM)
Ondansetron	HY-B0002B	99614-02-5	293.36	O=C1C(CN2C=CN=C2C)CCC(N3C)=C1C4=C3C=CC=C4	5-HT Receptor	GPCR/G Protein; Neuronal Signaling	Ondansetron(GR 38032; SN 307) is a serotonin 5-HT3 receptor antagonist used mainly as anantiemetic (to treat nausea and vomiting), often following chemotherapy. IC50 Value: Target: 5- HT3 Receptor in vitro: 5-HT evoked transient inward currents (EC50 = 3.4 microM; Hill coefficient = 1.8) that were blocked by the 5-HT3 receptor antagonist ondansetron (IC50 = 103 pM) [1]. The 5-HT3A receptor antago…	Free Base	H2O : < 0.1 mg/mL (insoluble); DMSO : 10 mg/mL (34.09 mM; Need ultrasonic)
Palonosetron (Hydrochloride)	HY-A0021	135729-62-3	332.87	O=C1N(C[C@@]([H])(CCC2)C3=C2C=CC=C13)[C@@H]4CN5CCC4CC5.[H]Cl	5-HT Receptor	GPCR/G Protein; Neuronal Signaling	Palonosetron Hcl is a 5-HT3 antagonist used in the prevention and treatment of chemotherapy-induced nausea and vomiting (CINV)._x000D_ IC50 Value:_x000D_ Target: 5-HT Receptor_x000D_ Palonosetron is the most effective of the 5-HT3 antagonists in controlling delayed CINV nausea and vomiting that appear more than 24 hours after the first dose of a course of chemotherapy.	Hydrochloride	DMSO : 3.33 mg/mL (10.00 mM; Need ultrasonic); H2O : 100 mg/mL (300.42 mM; Need ultrasonic)
Rizatriptan (benzoate)	HY-B0206	145202-66-0	391.47	CN(C)CCC1=CNC2=C1C=C(CN3N=CN=C3)C=C2.O=C(O)C4=CC=CC=C4	5-HT Receptor	GPCR/G Protein; Neuronal Signaling	Rizatriptan Benzoate(Maxalt) is a 5-HT1 agonist triptan drug for the treatment of migraine headaches. Target: 5-HT1 agonist Rizatriptan Benzoate(Maxalt) is a 5-HT1 agonist triptan drug for the treatment of migraine headaches. It is believed to work by narrowing the blood vessels around the brain. Rizatriptan also reduces the substances in the body, which can also reduce headache pain, nausea, sen…	Benzoate	DMSO : 50 mg/mL (127.72 mM; Need ultrasonic)
Sarpogrelate (hydrochloride)	HY-10564	135159-51-2	465.97	COC1=CC=CC(CCC2=CC=CC=C2OCC(CN(C)C)OC(CCC(O)=O)=O)=C1.Cl	5-HT Receptor	GPCR/G Protein; Neuronal Signaling	Sarpogrelate hydrochloride (MCI-9042), a selective 5-HT2 antagonist, has been widely used as an anti-platelet agent for the treatment of PAD. Target: 5-HT2 Recepter Sarpogrelate is a drug which acts as an antagonist at the 5HT2A and 5-HT2B receptors. Sarpogrelate was shown to have the same affinity as ritanserin for 5-HT2A receptors, with a Ki value of 8.39 nM [1]. Sarpogrelate lacked prominent 5…	Hydrochloride	DMSO : ≥ 62 mg/mL (133.06 mM)
Setiptiline (maleate)	HY-32329A	85650-57-3	377.43	CN1CC(C(C=CC=C2)=C2C3)=C(CC1)C4=C3C=CC=C4.O=C(O)/C=C\C(O)=O	5-HT Receptor	GPCR/G Protein; Neuronal Signaling	Setiptiline is a serotonin receptor antagonist._x000D_ IC50 value:_x000D_ Target: 5-HT receptor_x000D_ Setiptiline is a tetracyclic antidepressant (TeCA) which acts as a noradrenergic and specific serotonergic antidepressant (NaSSA). Setiptiline acts as a norepinephrine reuptake inhibitor, α2-adrenergic receptor antagonist, and serotonin receptor antagonist, likely at the 5-HT2A, 5-HT2C, and/or 5…	Maleate	DMSO : 100 mg/mL (264.95 mM; Need ultrasonic)
Mosapride (citrate)	HY-B0189A	112885-42-4	614.02	O=C(NCC1CN(CC2=CC=C(F)C=C2)CCO1)C3=CC(Cl)=C(N)C=C3OCC.O=C(CC(C(O)=O)(O)CC(O)=O)O	5-HT Receptor	GPCR/G Protein; Neuronal Signaling	Mosapride citrate is a gastroprokinetic agent that acts as a selective 5HT4 agonist. Target: 5HT4 Mosapride is a gastroprokinetic agent that acts as a selective 5HT4 agonist. The major active metabolite of mosapride, known as M1, additionally acts as a 5HT3 antagonist, which accelerates gastric emptying throughout the whole of the gastrointestinal tract in humans, and is used for the treatment of…	Citrate	DMSO : 100 mg/mL (162.86 mM; Need ultrasonic)
Sumatriptan (succinate)	HY-B0121	103628-48-4	413.49	O=C(O)CCC(O)=O.O=S(CC1=CC2=C(NC=C2CCN(C)C)C=C1)(NC)=O	5-HT Receptor	GPCR/G Protein; Neuronal Signaling	Sumatriptan succinate (GR 43175) is a serotonin1 (5-HT1) receptor agonist, which is effective in the acute treatment of migraine headache. Target: 5-HT 1d receptor agonist Sumatriptan succinate is a serotonin1 (5-HT1) receptor agonist, which is effective in the acute treatment of migraine headache. Its antimigraine activity is believed to derive from selective vasoconstriction of cranial blood ve…	Succinate	10 mM in DMSO
Dolasetron	HY-B0750	115956-12-2	324.37	O=C(C1=CNC2=C1C=CC=C2)O[C@@H]3C[C@@](CC4C5)([H])[N@](CC4=O)[C@@]5([H])C3	5-HT Receptor	GPCR/G Protein; Neuronal Signaling	Dolasetron(MDL-73147) is a serotonin 5-HT3 receptor antagonist used to treat nausea and vomiting following chemotherapy.	Free Base	DMSO : ≥ 300 mg/mL (924.87 mM)
Asenapine (maleate)	HY-11100	85650-56-2	401.84	CN1C[C@]2([H])C3=CC=CC=C3OC4=CC=C(Cl)C=C4[C@]2(C1)[H].O=C(O)/C=C\C(O)=O	5-HT Receptor	GPCR/G Protein; Neuronal Signaling	Asenapine maleate is a 5-HT (1A, 1B, 2A, 2B, 2C, 5A, 6, 7) and D2 antagonist with Ki values of 0.03-4.0 nM, 1.3nM, respectively, and an antipsychotic.	Maleate	DMSO : 25 mg/mL (62.21 mM; Need ultrasonic); H2O : 6.25 mg/mL (15.55 mM; Need ultrasonic and warming)
Cyproheptadine (hydrochloride)	HY-B0366A	969-33-5	323.86	CN1CC/C(CC1)=C2C3=CC=CC=C3C=CC4=CC=CC=C/24.Cl	5-HT Receptor	GPCR/G Protein; Neuronal Signaling	Cyproheptadine hydrochloride is a histamine receptor antagonist for 5-HT2 receptor with IC50 of 0.6 nM. _x000D_ Target: 5-HT2 Receptor_x000D_ Cyproheptadine hydrochloride is a serotonin antagonist and a histamine H2 blocker used as antipruritic, appetite stimulant, antiallergic, and for the post-gastrectomy dumping syndrome, etc. _x000D_ Inhibitory effects of Cyproheptadine (hydrochloride), amitr…	Hydrochloride	DMSO : 50 mg/mL (154.39 mM; Need ultrasonic); H2O : < 0.1 mg/mL (insoluble)
Alprenolol (hydrochloride)	HY-B1517A	13707-88-5	285.81	OC(COC1=CC=CC=C1CC=C)CNC(C)C.[H]Cl	5-HT Receptor	GPCR/G Protein; Neuronal Signaling	Alprenolol (hydrochloride) is a non-selective beta blocker as well as 5-HT1A receptor antagonist. The reference for administration is 10 mg/kg.	Hydrochloride	DMSO : 100 mg/mL (349.88 mM; Need ultrasonic); H2O : 50 mg/mL (174.94 mM; Need ultrasonic)
Tegaserod (maleate)	HY-14153A	189188-57-6	417.46	O=C(O)/C=C\C(O)=O.COC1=CC=C(NC=C2/C=N/NC(NCCCCC)=N)C2=C1	5-HT Receptor	GPCR/G Protein; Neuronal Signaling	Tegaserod maleate is a partial agonist of the 5-HT4 receptor; stimulates the peristaltic reflex and accelerates gastrointestinal transit._x000D_ IC50 value:_x000D_ Target: 5-HT4 agonist_x000D_ In an in vivo model for peripheral nerve regeneration, mice receiving tegaserod at the site of injury showed enhanced recovery compared to control mice receiving vehicle control as evidenced by functional m…	Maleate	H2O : < 0.1 mg/mL (insoluble); DMSO : ≥ 35 mg/mL (83.84 mM)
Prucalopride (succinate)	HY-12694	179474-85-2	485.96	O=C(O)CCC(O)=O.O=C(C1=C(OCC2)C2=C(N)C(Cl)=C1)NC3CCN(CCCOC)CC3	5-HT Receptor	GPCR/G Protein; Neuronal Signaling	Prucalopride succinate is a selective, high affinity 5-HT4 receptor agonist with pKi of 8.6/8.1 for 5-HT4a/4b. IC50 value: Target: 5-HT4 agonist in vitro: Prucalopride was a 5-HT(4) receptor agonist in the guinea-pig colon, as it induced contractions (pEC(50)=7.48+/-0.06; insensitive to a 5-HT(2A) or 5-HT(3) receptor antagonist, but inhibited by a 5-HT(4) receptor antagonist) as well as the facil…	Succinate	DMSO : ≥ 36 mg/mL (74.08 mM)
Naftidrofuryl (oxalate)	HY-B1107	3200-06-4	473.56	O=C(OCCN(CC)CC)C(CC1=C2C=CC=CC2=CC=C1)CC3OCCC3.O=C(O)C(O)=O	5-HT Receptor	GPCR/G Protein; Neuronal Signaling	Naftidrofuryl oxalate (Nafronyl oxalate salt) is a drug used in the management of peripheral and cerebral vascular disorders as a vasodilator, enhance cellular oxidative capacity, and may also be a 5-HT2 receptor antagonist.	Oxalate	DMSO : ≥ 100 mg/mL (211.17 mM); H2O : 100 mg/mL (211.17 mM; Need ultrasonic)
JNJ-18038683	HY-19889	851376-05-1	529.97	ClC1=CC=C(C2=NN(CC3=CC=CC=C3)C4=C2CCNCC4)C=C1.O=C(CC(C(O)=O)(O)CC(O)=O)O	5-HT Receptor	GPCR/G Protein; Neuronal Signaling	JNJ-18038683 is a 5-Hydroxytryptamine Type 7 (5-HT7) receptor antagonist, with pKis of 8.19, 8.20 for rat and human 5-HT7 in HEK293 cells, respectively.	Citrate	DMSO : 200 mg/mL (377.38 mM; Need ultrasonic)
Prucalopride	HY-14151	179474-81-8	367.87	ClC1=C(N)C(CCO2)=C2C(C(NC3CCN(CCCOC)CC3)=O)=C1	5-HT Receptor	GPCR/G Protein; Neuronal Signaling	Prucalopride (R093877) is a drug acting as a selective, high affinity 5-HT4 receptor agonist(pKi=8.6/8.1 for 5-HT4a/4b); >150-fold higher affinity for 5-HT4 receptors than for other receptors._x000D_ IC50 value: 8.6/8.1 for 5-HT4a/4b(pKi)_x000D_ Target: 5-HT4 receptor_x000D_ Prucalopride is a novel enterokinetic compound and is the first representative of the benzofuran class. Receptor binding da…	Free Base	DMSO : ≥ 31 mg/mL (84.27 mM); H2O : 50 mg/mL (135.92 mM; Need ultrasonic)
Piboserod	HY-15574	152811-62-6	369.50	O=C(C1=C(OCCC2)N2C3=C1C=CC=C3)NCC4CCN(CCCC)CC4	5-HT Receptor	GPCR/G Protein; Neuronal Signaling	Piboserod (SB 207266) is a selective 5-HT(4) receptor antagonist._x000D_ IC50 value:_x000D_ Target: 5-HT4 antagonist_x000D_ in vitro: Piboserod did not modify the basal contractions but concentration-dependently antagonized the ability of 5-HT to enhance bladder strip contractions to EFS. In presence of 1 and 100 nM of piboserod, the maximal 5-HT-induced potentiations were reduced to 45.0+/-7.9 a…	Free Base	DMSO : ≥ 36 mg/mL (97.43 mM)
Alosetron (Hydrochloride)	HY-70050C	122852-69-1	330.81	O=C(C(C1=C2C=CC=C1)=C(N2C)CC3)N3CC4=C(NC=N4)C.[H]Cl	5-HT Receptor	GPCR/G Protein; Neuronal Signaling	Alosetron Hydrochloride (GR 68755 Hydrochloride) is a Serotonin 5HT3-receptor antagonist that is used in treatment of irritable bowel syndrome._x000D_ IC50 Value: _x000D_ Target: 5-HT Receptor_x000D_ Alosetron has an antagonist action on the 5-HT3 receptors of the enteric nervous system of the gastrointestinal tract. While being a 5-HT3 antagonist like ondansetron, it is not classified or approve…	Hydrochloride	H2O : 50 mg/mL (151.14 mM; Need ultrasonic)
Idalopirdine Hydrochloride	HY-14338A	467458-02-2	434.83	FC1=CC(NC=C2CCNCC3=CC(OCC(F)(F)C(F)F)=CC=C3)=C2C=C1.Cl	5-HT Receptor	GPCR/G Protein; Neuronal Signaling	Idalopirdine Hydrochloride (Lu AE58054 Hydrochloride) is a potent and selective 5-HT6 receptor antagonist with a Ki of 0.83 nM.	Hydrochloride	DMSO : ≥ 25 mg/mL (57.49 mM)
Loxapine	HY-17390	1977-10-2	327.81	CN1CCN(C2=NC3=CC=CC=C3OC4=CC=C(Cl)C=C24)CC1	5-HT Receptor	GPCR/G Protein; Neuronal Signaling	Loxapine Succinate is a D2DR and D4DR inhibitor, serotonergic receptor antagonist and also a dibenzoxazepine anti-psychotic agent._x000D_ IC50 value: _x000D_ Target: D2DR/D4DR; 5-HT receptor_x000D_ in vitro: In the presence of Loxapine, [3H]ketanserin binds to 5-HT2 receptor in Frontal cortex of brain in human and bovine with ki value of 6.2 nM and 6.6 nM, respectively. Loxapine has the rank orde…	Free Base	DMSO : ≥ 33.33 mg/mL (101.67 mM)
Loxapine (succinate)	HY-17390A	27833-64-3	445.90	O=C(O)CCC(O)=O.CN1CCN(C2=NC3=CC=CC=C3OC4=CC=C(Cl)C=C24)CC1	5-HT Receptor	GPCR/G Protein; Neuronal Signaling	Loxapine Succinate is a D2DR and D4DR inhibitor, serotonergic receptor antagonist and also a dibenzoxazepine anti-psychotic agent._x000D_ IC50 value: _x000D_ Target: D2DR/D4DR; 5-HT receptor_x000D_ in vitro: In the presence of Loxapine, [3H]ketanserin binds to 5-HT2 receptor in Frontal cortex of brain in human and bovine with ki value of 6.2 nM and 6.6 nM, respectively. Loxapine has the rank orde…	Succinate	DMSO : 100 mg/mL (224.27 mM; Need ultrasonic)
Azasetron (hydrochloride)	HY-B0068	123040-16-4	386.27	O=C(C1=C(OCC(N2C)=O)C2=CC(Cl)=C1)NC3CN4CCC3CC4.[H]Cl	5-HT Receptor	GPCR/G Protein; Neuronal Signaling	Azasetron (hydrochloride) is a selective 5-HT3 receptor antagonist with IC50 of 0.33 nM used in the management of nausea and vomiting induced by cancer chemotherapy. _x000D_ Target: 5-HT3 Receptor_x000D_ Azasetron (hydrochloride) is a 5-HT3 receptor antagonist which is used as an anti-emetic._x000D_ Azasetron (hydrochloride) inhibited the specific binding of [3H]quipazine to 5-HT3 receptors at th…	Hydrochloride	H2O : ≥ 3.9 mg/mL (10.10 mM)
Melitracen (hydrochloride)	HY-108256	10563-70-9	327.89	CN(C)CC/C=C1C2=C(C=CC=C2)C(C)(C)C3=CC=CC=C/13.Cl	5-HT Receptor	GPCR/G Protein; Neuronal Signaling	Melitracen hydrochloride is an orally active biphasic antidepressant and antianxiety agent. Melitracen hydrochloride can inhibit the uptake of Norepinephrine and 5-HT (serotonin) through the presynaptic membrane inducing the increase of monoamine transmitters in synaptic space[1][2].	Hydrochloride	10 mM in DMSO
Puerarin	HY-N0145	3681-99-0	416.38	O=C1C(C2=CC=C(O)C=C2)=COC3=C([C@H]4[C@@H]([C@H]([C@@H]([C@@H](CO)O4)O)O)O)C(O)=CC=C13	5-HT Receptor	GPCR/G Protein; Neuronal Signaling	Puerarin, an isoflavone extracted from Radix puerariae, is a 5-HT2C receptor antagonist.	Free Base	DMSO : 50 mg/mL (120.08 mM; Need ultrasonic)
Buspirone (hydrochloride)	HY-B1115	33386-08-2	421.96	O=C(N(CCCCN1CCN(C2=NC=CC=N2)CC1)C(C3)=O)CC43CCCC4.[H]Cl	5-HT Receptor	GPCR/G Protein; Neuronal Signaling	Buspirone hydrochloride is an anxiolytic psychotropic drug, is used to treat generalized anxiety disorder (GAD).	Hydrochloride	DMSO : 50 mg/mL (118.49 mM; Need ultrasonic); H2O : ≥ 100 mg/mL (236.99 mM)
PRX-08066	HY-15472	866206-54-4	401.89	N#CC1=CC(CN2CCC(NC3=C(C=C(Cl)S4)C4=NC=N3)CC2)=CC=C1F	5-HT Receptor	GPCR/G Protein; Neuronal Signaling	PRX-08066 is a selective 5-hydroxytryptamine receptor 2B (5-HT2BR, IC50= 3.4 nM) antagonist that causes selective vasodilation of pulmonary arteries. _x000D_ IC50 value: 3.4 nM [1]_x000D_ Target: HT2B receptor_x000D_ in vitro: PRX-08066 inhibits 5-HT-induced mitogen-activated protein kinase activation with IC50 of 12 nM and markedly reduces thymidine incorporation with IC50 of 3 nM in Chinese ham…	Free Base	DMSO : 7 mg/mL (17.42 mM; Need ultrasonic)
Naratriptan (hydrochloride)	HY-B0197A	143388-64-1	371.93	O=S(CCC1=CC2=C(NC=C2C3CCN(C)CC3)C=C1)(NC)=O.Cl	5-HT Receptor	GPCR/G Protein; Neuronal Signaling	Naratriptan hydrochloride is a selective 5-HT1 receptor subtype agonist and is a triptan drug that is used for the treatment of migraine headaches._x000D_ Target: 5-HT1 Receptor_x000D_ Naratriptan is a triptan drug marketed by GlaxoSmithKline and is used for the treatment of migraine headaches. Naratriptan is available in 2.5 mg tablets. It is a selective 5-HT1 receptor subtype agonist. Naratript…	Hydrochloride	DMSO : ≥ 35 mg/mL (94.10 mM)
cis-Urocanic acid	HY-113008A	7699-35-6	138.12	O=C(O)/C=C\C1=CN=CN1	5-HT Receptor	GPCR/G Protein; Neuronal Signaling	cis-Urocanic acid is a 5-HT2A receptor agonist. cis-Urocanic acid binds to 5-HT receptor with relatively high affinity (Kd=4.6 nM). cis-Urocanic acid is an immune modulator that induces immunosuppression by binding to the 5-HT2A receptor[1].	Free Acid	10 mM in DMSO
Temanogrel	HY-10560	887936-68-7	436.50	CN1C(C2=C(OCCN3CCOCC3)C=CC(NC(C4=CC=CC(OC)=C4)=O)=C2)=CC=N1	5-HT Receptor	GPCR/G Protein; Neuronal Signaling	Temanogrel is a highly selective 5-HT2A receptor antagonist with a Ki of 4.9 nM.	Free Base	DMSO : 125 mg/mL (286.37 mM; Need ultrasonic)
Pizotifen	HY-B0115	15574-96-6	295.44	CN1CC/C(CC1)=C2C3=CC=CC=C3CCC4=C\2C=CS4	5-HT Receptor	GPCR/G Protein; Neuronal Signaling	Pizotifen (BC-105) is a potent 5-HT2 receptor antagonist, with a high affinity for 5-HT1C binding site.	Free Base	H2O : < 0.1 mg/mL (insoluble); DMSO : 20 mg/mL (67.70 mM; Need ultrasonic)
Trazodone (hydrochloride)	HY-B0478	25332-39-2	408.32	O=C1N(CCCN2CCN(C3=CC=CC(Cl)=C3)CC2)N=C4C=CC=CN41.Cl	5-HT Receptor	GPCR/G Protein; Neuronal Signaling	Trazodone (hydrochloride) (AF-1161) is an antidepressant belonging to the class of serotonin receptor antagonists and reuptake inhibitors for treatment of anxiety disorders.	Hydrochloride	DMSO : 16.67 mg/mL (40.83 mM; Need ultrasonic); H2O : 16.67 mg/mL (40.83 mM; Need ultrasonic)
Almotriptan (malate)	HY-B0383	181183-52-8	469.55	O=C(O)C(O)CC(O)=O.O=S(CC1=CC2=C(NC=C2CCN(C)C)C=C1)(N3CCCC3)=O	5-HT Receptor	GPCR/G Protein; Neuronal Signaling	Almotriptan Malate is a 5-HT1B/1D-receptor agonist used to treat migraine. IC50: Target: 5-hydroxytryptamine1B/1D (5-HT1B/1D) Receptor Almotriptan Malate is a selective 5-hydroxytryptamine1B/1D (5-HT1B/1D) receptor agonist, used for the treatment of Migraine attacks in adults. Almotriptan showed low nanomolar affinity for the 5-HT(1B) and 5-HT(1D) receptors in several species, including the human…	Malate	10 mM in DMSO
Mirtazapine	HY-B0352	85650-52-8	265.35	CN1CC2C3=CC=CC=C3CC4=CC=CN=C4N2CC1	5-HT Receptor	GPCR/G Protein; Neuronal Signaling	Mirtazapine is a 5-HT receptor inhibitor. Mirtazapine is a potent and orally active noradrenergic and specific serotonergic antidepressant (NaSSA) agent by blocking 5-HT2 and 5-HT3 receptors[1].	Free Base	H2O : < 0.1 mg/mL (insoluble); DMSO : 50 mg/mL (188.43 mM; Need ultrasonic)
Ramosetron (Hydrochloride)	HY-B0595	132907-72-3	315.80	O=C(C1=CN(C)C2=C1C=CC=C2)[C@@H](C3)CCC4=C3NC=N4.Cl	5-HT Receptor	GPCR/G Protein; Neuronal Signaling	Ramosetron Hydrochloride(YM060 Hydrochloride) is a serotonin 5-HT3 receptor antagonist for the treatment of nausea and vomiting._x000D_ Target: 5-HT3 Receptor_x000D_ Ramosetron hydrochloride selectively blocks serotonin receptors (5-HT3). Serotonin plays a vital role in vomiting, serotonin-induced bradycardic reflex and peristalsis. The pharmacological action of Ramosetron hydrochloride is sustai…	Hydrochloride	DMSO : 32 mg/mL (101.33 mM; Need ultrasonic and warming)
Intepirdine	HY-14339	607742-69-8	353.44	O=S(C1=CC=CC=C1)(C2=CC(C=CC=C3N4CCNCC4)=C3N=C2)=O	5-HT Receptor	GPCR/G Protein; Neuronal Signaling	Intepirdine (SB742457) is a highly selective 5-HT6 receptor antagonist with pKi of 9.63; exhibits >100-fold selectivity over other receptors.	Free Base	DMSO : 50 mg/mL (141.47 mM; Need ultrasonic)
Metergoline	HY-B1033	17692-51-2	403.52	O=C(OCC1=CC=CC=C1)NC[C@H](C[C@@]23[H])CN(C)[C@]2([H])CC4=CN(C)C5=CC=CC3=C54	5-HT Receptor	GPCR/G Protein; Neuronal Signaling	Metergoline is a psychoactive drug of the ergoline chemical class which acts as a ligand for various serotonin and dopamine receptors.	Free Base	H2O : < 0.1 mg/mL (insoluble); DMSO : 50 mg/mL (123.91 mM; Need ultrasonic)
Pumosetrag Hydrochloride	HY-19650	194093-42-0	339.84	O=C(C1=CNC(C=CS2)=C2C1=O)N[C@H]3CN4CCC3CC4.[H]Cl	5-HT Receptor	GPCR/G Protein; Neuronal Signaling	Pumosetrag Hydrochloride (MKC-733; DDP-733) is an orally available 5-HT3 partial agonist developed for the treatment of irritable bowel syndrome and gastroesophageal reflux disease.	Hydrochloride	DMSO : 30 mg/mL (88.28 mM; Need ultrasonic and warming)
Alverine (citrate)	HY-B0500	5560-59-8	473.56	CCN(CCCC1=CC=CC=C1)CCCC2=CC=CC=C2.O=C(CC(C(O)=O)(O)CC(O)=O)O	5-HT Receptor	GPCR/G Protein; Neuronal Signaling	Alverine citrate is a 5-HT1A receptor antagonist, with an IC50 of 101 nM.	Citrate	DMSO : 22 mg/mL (46.46 mM; Need ultrasonic and warming)
Cyclobenzaprine (hydrochloride)	HY-B0740	6202-23-9	311.85	CN(C)CC/C=C1C2=CC=CC=C2C=CC3=CC=CC=C\13.Cl	5-HT Receptor	GPCR/G Protein; Neuronal Signaling	Cyclobenzaprine hydrochloride (MK130 hydrochloride) is a skeletal muscle relaxant and a central nervous system (CNS) depressant. Target: 5-HT Receptor 2A Cyclobenzaprine hydrochloride is a skeletal muscle relaxant and a central nervous system (CNS) depressant. Cyclobenzaprine hydrochloride was thought to be an alpha 2-adrenoceptor agonist that reduced muscle tone by decreasing the activity of des…	Hydrochloride	DMSO : 50 mg/mL (160.33 mM; Need ultrasonic); H2O : ≥ 100 mg/mL (320.67 mM)
(Z)-Thiothixene	HY-108324	3313-26-6	443.63	O=S(C1=CC(/C2=C\CCN3CCN(C)CC3)=C(SC4=C2C=CC=C4)C=C1)(N(C)C)=O	5-HT Receptor	GPCR/G Protein; Neuronal Signaling	(Z)-Thiothixene is an antagonist of serotonergic receptor extracted from patent US 20150141345 A1.	Free Base	DMSO : 12.5 mg/mL (28.18 mM; Need ultrasonic)
Volinanserin	HY-14940	139290-65-6	373.46	FC1=CC=C(CCN2CCC([C@@]([H])(O)C3=CC=CC(OC)=C3OC)CC2)C=C1	5-HT Receptor	GPCR/G Protein; Neuronal Signaling	Volinanserin is a potent and selective antagonist of 5-HT2 receptor, with a Ki of 0.36 nM, and shows 300-fold selectivity for 5-HT2 receptor over 5-HT1c, alpha-1 and DA D2 receptors. Volinanserin has antipsychotic activity.	Free Base	DMSO : 106.6 mg/mL (285.44 mM; Need ultrasonic)
Eletriptan (hydrobromide)	HY-A0010	177834-92-3	463.43	O=S(CCC1=CC2=C(NC=C2C[C@@H]3N(CCC3)C)C=C1)(C4=CC=CC=C4)=O.Br	5-HT Receptor	GPCR/G Protein; Neuronal Signaling	Eletriptan HBr is a selective 5-HT1B and 5-HT1D receptor agonist with Ki of 0.92 nM and 3.14 nM, respectively. IC50 value: 0.82 nM/3.14 nM (5-HT1B/5-HT1D, Ki) [1] Target: 5-HT1B/5-HT1D in vitro: [3H]Eletriptan has a total number of binding sites (Bmax) of 2478 fmol/mg and 1576 fmol/mg for 5-HT1B and 5-HT1D, respectively. [3H]Eletriptan has a significantly faster association rate (K(on) 0.249/min/…	Hydrobromide	10 mM in DMSO
Tropisetron (Hydrochloride)	HY-B0020	105826-92-4	320.81	O=C(C1=CNC2=C1C=CC=C2)O[C@H]3C[C@H]4CC[C@H](N4C)C3.[H]Cl	5-HT Receptor	GPCR/G Protein; Neuronal Signaling	Tropisetron Hydrochloride (SDZ-ICS-930) is a selective 5-HT3 receptor antagonist and α7-nicotinic receptor agonist with an IC50 of 70.1 ± 0.9 nM for 5-HT3 receptor. IC50 value: 70.1 ± 0.9 nM Target: 5-HT3 receptor; α7-nicotinic receptor in vitro: Retinal ganglion cells(RGCs) pretreated with 100 nM tropisetron before glutamate increased cell survival to an average of 105% compared to controls. Inh…	Hydrochloride	H2O : ≥ 50 mg/mL (155.86 mM); DMSO : 33.33 mg/mL (103.89 mM; Need ultrasonic)
Granisetron (Hydrochloride)	HY-B0071A	107007-99-8	348.87	CN1N=C(C(N[C@H]2C[C@H](N3C)CCC[C@H]3C2)=O)C4=CC=CC=C41.[H]Cl	5-HT Receptor	GPCR/G Protein; Neuronal Signaling	Granisetron (Hydrochloride) (BRL 43694A) is a serotonin 5-HT3 receptor antagonist used as an antiemetic to treat nausea and vomiting following chemotherapy.	Hydrochloride	DMSO : 7.69 mg/mL (22.04 mM; Need ultrasonic); H2O : < 0.1 mg/mL (insoluble)
Aripiprazole	HY-14546	129722-12-9	448.39	O=C1NC2=C(C=CC(OCCCCN3CCN(C4=CC=CC(Cl)=C4Cl)CC3)=C2)CC1	5-HT Receptor	GPCR/G Protein; Neuronal Signaling	Aripiprazole (OPC-14597) is a human 5-HT1A receptor partial agonist with a Ki of 4.2 nM.	Free Base	DMSO : ≥ 150 mg/mL (334.53 mM)
Vabicaserin hydrochloride	HY-111200	887258-94-8	264.79	[H][C@@]12C3=CC=CC4=C3N(CCNC4)C[C@]1([H])CCC2.Cl	5-HT Receptor	GPCR/G Protein; Neuronal Signaling	Vabicaserin hydrochloride is a 5-hydroxytryptamine 2C (5-HT2C) receptor-selective agonist with an EC50 of 8 nM.	Hydrochloride	H2O : 4 mg/mL (15.11 mM; Need ultrasonic); DMSO : 75 mg/mL (283.24 mM; Need ultrasonic)
Dihydroergotamine (mesylate)	HY-B0670A	6190-39-2	679.78	O[C@@]([C@@](CCC1)([H])N1C2=O)(O[C@](NC([C@@H](CN(C)[C@]3([H])C4)C[C@]3([H])C5=C6C4=CNC6=CC=C5)=O)(C)C7=O)N7[C@H]2CC8=CC=CC=C8.CS(=O)(O)=O	5-HT Receptor	GPCR/G Protein; Neuronal Signaling	Dihydroergotamine mesylate is an ergot alkaloid used to treat migraines. Target: 5-HT Receptors Dihydroergotamine is not as effective as sumatriptan or phenothiazines as a single agent for treatment of acute migraine headache; however, when administered with an antiemetic, dihydroergotamine appears to be as effective as opiates, ketorolac, or valproate. Given its nonnarcotic properties, parentera…	Mesylate	DMSO : 50 mg/mL (73.55 mM; Need ultrasonic)
Pimavanserin	HY-14557	706779-91-1	427.55	CC(C)COC1=CC=C(CNC(N(CC2=CC=C(F)C=C2)C3CCN(C)CC3)=O)C=C1	5-HT Receptor	GPCR/G Protein; Neuronal Signaling	Pimavanserin is a selective inverse agonist of the 5-HT2A receptor with pIC50 and pKd of 8.73 and 9.3, respectively.	Free Base	DMSO : 50 mg/mL (116.95 mM; Need ultrasonic)
Cisapride	HY-14149	81098-60-4	465.95	O=C(N[C@@H]1[C@H](OC)CN(CCCOC2=CC=C(F)C=C2)CC1)C3=CC(Cl)=C(N)C=C3OC	5-HT Receptor	GPCR/G Protein; Neuronal Signaling	Cisapride(R 51619) is a nonselective 5-HT4 receptor agonist, it is also a potent hERG potassium channel inhibitor. IC50 Value: 0.14 μM(EC50 for 5-HT4 receptor) [1]; 9.8 μM (Kv4.3) [2] Target: 5-HT4 Receptor in vitro: Cisapride showed higher inhibitory effects on a hERG current, as indicated by its IC50 of 9.4 × 10-9 M [1]. cisapride on cloned Kv4.3 channels stably expressed in Chinese hamster ova…	Free Base	DMSO : 100 mg/mL (214.62 mM; Need ultrasonic); H2O : < 0.1 mg/mL (insoluble)
Eltoprazine (hydrochloride)	HY-16687A	98206-09-8	256.73	[H]Cl.N1(C2=C3OCCOC3=CC=C2)CCNCC1	5-HT Receptor	GPCR/G Protein; Neuronal Signaling	Eltoprazine hydrochloride (DU 28853 hydrochloride) is a serenic or antiaggressive agent which as an agonist at the 5-HT1A and 5-HT1B receptors and as an antagonist at the 5-HT2C receptor. IC50 value: Target: 5-HT1A/1B agonist; 5-HT2C antagonist in vitro: The binding of [3H]eltoprazine to whole tissue sections was saturable and revealed an apparent dissociation constant (Kd) of 11 nM. Specific [3H…	Hydrochloride	H2O : ≥ 100 mg/mL (389.51 mM); DMSO : ≥ 31 mg/mL (120.75 mM)
Alprenolol	HY-B1517	13655-52-2	249.35	OC(COC1=CC=CC=C1CC=C)CNC(C)C	5-HT Receptor	GPCR/G Protein; Neuronal Signaling	Alprenolol is a non-selective beta blocker as well as 5-HT1A receptor antagonist. The reference for administration is 10 mg/kg.	Free Base	H2O : < 0.1 mg/mL (insoluble); DMSO : 250 mg/mL (1002.61 mM; Need ultrasonic)
Arotinolol	HY-122537A	68377-92-4	371.54	O=C(C1=CC=C(C2=CSC(SCC(O)CNC(C)(C)C)=N2)S1)N	5-HT Receptor; Adrenergic Receptor	GPCR/G Protein; Neuronal Signaling	Arotinolol is a nonselective α/β-adrenergic receptor blocker and a vasodilating β-blocker[1]. Arotinolol also shows potency for inhibiting the binding of the radioligand 125I-ICYP to 5HT1B-serotonergic receptor sites[2]. Arotinolol is an antihypertensive agent for the treatment of a variety of cardiovascular pathologies as well as non-cardiovascular diseases[1].	Free Base	DMSO : 250 mg/mL (672.88 mM; Need ultrasonic)
Urapidil (hydrochloride)	HY-B0354A	64887-14-5	423.94	O=C1N(C)C(C=C(NCCCN2CCN(C3=CC=CC=C3OC)CC2)N1C)=O.Cl	5-HT Receptor; Adrenergic Receptor	GPCR/G Protein; Neuronal Signaling	Urapidil HCl is an α1-adrenoceptor antagonist and 5-HT1A receptor agonist. Target: α1-adrenoceptor; 5-HT1A receptor Urapidil hydrochloride is a hydrochloride salt form of urapidil which is α1-adrenoceptor antagonist and 5-HT1A receptor agonist with pIC50 of 6.13 and 6.4 respectively. Urapidil has an alpha-blocking effect but, unlike other alpha-blockers, also has a central sympatholytic effect me…	Hydrochloride	10 mM in DMSO
Nefazodone (hydrochloride)	HY-B1396	82752-99-6	506.47	O=C1N(CCCN2CCN(C3=CC=CC(Cl)=C3)CC2)N=C(CC)N1CCOC4=CC=CC=C4.[H]Cl	5-HT Receptor; Adrenergic Receptor	GPCR/G Protein; Neuronal Signaling	Nefazodone hydrochloride is an antidepressant drug.	Hydrochloride	DMSO : 50 mg/mL (98.72 mM; Need ultrasonic); H2O : 2 mg/mL (3.95 mM; Need ultrasonic)
Setiptiline	HY-32329	57262-94-9	261.36	CN1CC2=C(CC1)C3=CC=CC=C3CC4=C2C=CC=C4	5-HT Receptor; Adrenergic Receptor	GPCR/G Protein; Neuronal Signaling	Setiptiline (Org-8282) is a serotonin receptor antagonist. Setiptiline is a tetracyclic antidepressant (TeCA) which acts as a noradrenergic and specific serotonergic antidepressant (NaSSA). Setiptiline acts as a norepinephrine reuptake inhibitor, α2-adrenergic receptor antagonist, and serotonin receptor antagonist, likely at the 5-HT2A, 5-HT2C, and/or 5-HT3 subtypes, as well as an H1 receptor inv…	Free Base	DMSO : 25 mg/mL (95.65 mM; Need ultrasonic); H2O : < 0.1 mg/mL (insoluble)
Urapidil	HY-B0716	34661-75-1	387.48	O=C1N(C)C(C=C(NCCCN2CCN(C3=CC=CC=C3OC)CC2)N1C)=O	5-HT Receptor; Adrenergic Receptor	GPCR/G Protein; Neuronal Signaling	Urapidil is an α1 adrenoreceptor antagonist and a 5-HT1A receptor agonist.	Free Base	H2O : < 0.1 mg/mL (insoluble); DMSO : 25 mg/mL (64.52 mM; Need ultrasonic)
Asenapine	HY-10121	65576-45-6	285.77	ClC1=CC=C2OC3=CC=CC=C3[C@@](C4)([H])[C@](CN4C)([H])C2=C1	5-HT Receptor; Adrenergic Receptor	GPCR/G Protein; Neuronal Signaling	Asenapine(Org 5222) inhibits adrenergic receptor (α1, α2A, α2B, α2C) with Ki of 0.25-1.2 nM and also inhibits 5-HT receptor (1A, 1B, 2A, 2B, 2C, 5A, 6, 7) with Ki of 0.03-4.0 nM. IC50 Value: 0.25-1.2 nM(Ki for adrenergic receptor); 0.03-4.0 nM(Ki for 5-HT receptor) Target: 5-HT Receptor; Adrenergic Receptor Asenapine maleate is a 5-HT receptor antagonist (5-HT1A,1B, 5-HT2A, 2B, 2C, 5-HT5A, 5-HT6 …	Free Base	H2O : < 0.1 mg/mL (insoluble); DMSO : 50 mg/mL (174.97 mM; Need ultrasonic)
Pindolol	HY-B0982	13523-86-9	248.32	OC(CNC(C)C)COC1=CC=CC2=C1C=CN2	5-HT Receptor; Adrenergic Receptor	GPCR/G Protein; Neuronal Signaling	Pindolol (LB-46) is a nonselective β-blocker with partial beta-adrenergic receptor agonist activity, also functions as a 5-HT1A receptor weak partial antagonist (Ki=33nM).	Free Base	DMSO : 50 mg/mL (201.35 mM; Need ultrasonic)
Latrepirdine (dihydrochloride)	HY-14537	97657-92-6	392.37	CN(C1)CCC2=C1C3=CC(C)=CC=C3N2CCC4=CN=C(C)C=C4.Cl.Cl	5-HT Receptor; Adrenergic Receptor; Amyloid-β; Autophagy; Histamine Receptor	Autophagy; GPCR/G Protein; Immunology/Inflammation; Neuronal Signaling	Latrepirdine dihydrochloride is a neuroactive compound with antagonist activity at histaminergic, α-adrenergic, and serotonergic receptors. Latrepirdine stimulates amyloid precursor protein (APP) catabolism and amyloid-β (Aβ) secretion.	Hydrochloride	DMSO : 6.4 mg/mL (16.31 mM; Need warming)
Olanzapine	HY-14541	132539-06-1	312.43	CC1=CC(C(N2CCN(C)CC2)=N3)=C(S1)NC4=C3C=CC=C4	5-HT Receptor; Adrenergic Receptor; Apoptosis; Autophagy; Dopamine Receptor; mAChR; Mitophagy	Apoptosis; Autophagy; GPCR/G Protein; Neuronal Signaling	Olanzapine (LY170053) is a selective monoaminergic antagonist with high affinity binding to serotonin H1, 5HT2A/2C, 5HT3, 5HT6 (Ki=7, 4, 11, 57, and 5 nM, respectively), dopamine D1-4 (Ki=11 to 31 nM), muscarinic M1-5 (Ki=1.9-25 nM), and adrenergic α1 receptor (Ki=19 nM). Olanzapine is an atypical antipsychotic[1][2].	Free Base	DMSO : 20 mg/mL (64.01 mM; Need ultrasonic)
Sertindole	HY-14543	106516-24-9	440.94	FC1=CC=C(N2C3=CC=C(Cl)C=C3C(C4CCN(CCN5CCNC5=O)CC4)=C2)C=C1	5-HT Receptor; Adrenergic Receptor; Autophagy; Dopamine Receptor	Autophagy; GPCR/G Protein; Neuronal Signaling	Sertindole, a neuroleptic, is one of the newer antipsychotic medications available. Target: Multi-target In vitro studies showed that sertindole exerts a potent antagonism at serotonin 5-HT2A, 5-HT2C, dopamine D2, and αl adrenergic receptors. Sertindole offers an alternative treatment option for refractory patients given its good EPS profile, favorable metabolic profile, and comparable efficacy t…	Free Base	DMSO : 25 mg/mL (56.70 mM; Need ultrasonic)
Paliperidone	HY-A0019	144598-75-4	426.48	CC1=C(C(N2CCCC(C2=N1)O)=O)CCN3CCC(CC3)C4=NOC5=C4C=CC(F)=C5	5-HT Receptor; Adrenergic Receptor; Dopamine Receptor	GPCR/G Protein; Neuronal Signaling	Paliperidone (9-Hydroxyrisperidone), the major active metabolite of Risperidone, is a dopamine D2 antagonist and 5-HT2A antagonist. Paliperidone is also active as an antagonist at α1 and α2 adrenergic receptors and H1-histaminergic receptors. Paliperidone, a antipsychotic agent, shows efficacy against schizophrenia[1].	Free Base	DMSO : 5 mg/mL (11.72 mM; Need ultrasonic)
Talipexole dihydrochloride	HY-A0008	36085-73-1	282.23	NC1=NC2=C(CCN(CC2)CC=C)S1.Cl.Cl	5-HT Receptor; Adrenergic Receptor; Dopamine Receptor	GPCR/G Protein; Neuronal Signaling	Talipexole dihydrochloride (B-HT 920 dihydrochloride) is a dopamine D2 receptor agonist, α2-adrenoceptor agonist and 5-HT3 receptor antagonist, which displays antiParkinsonian activity.	Hydrochloride	DMSO : 28 mg/mL (99.21 mM; Need ultrasonic and warming)
Rotigotine (Hydrochloride)	HY-A0007	125572-93-2	351.93	OC1=C2CC[C@@H](CC2=CC=C1)N(CCC3=CC=CS3)CCC.[H]Cl	5-HT Receptor; Adrenergic Receptor; Dopamine Receptor	GPCR/G Protein; Neuronal Signaling	Rotigotine Hydrochloride (N-0923 Hydrochloride) is a full agonist of dopamine receptor, a partial agonist of the 5-HT1A receptor, and an antagonist of the α2B-adrenergic receptor, with Ki of 0.71?nM, 4-15?nM, and 83?nM for the dopamine D3 receptor and D2, D5, D4 receptors, and dopamine D1 receptor.	Hydrochloride	DMSO : ≥ 50 mg/mL (142.07 mM)
Pardoprunox (hydrochloride)	HY-14958A	269718-83-4	269.73	O=C1OC2=C(N3CCN(C)CC3)C=CC=C2N1.[H]Cl	5-HT Receptor; Adrenergic Receptor; Dopamine Receptor	GPCR/G Protein; Neuronal Signaling	Pardoprunox (SLV-308) hydrochloride is a partial dopamine D2 and D3 receptor partial agonist and a serotonin 5-HT1A receptor agonist, with pEC50s of 8, 9.2, and 6.3, respectively[1].	Hydrochloride	DMSO : 150 mg/mL (556.11 mM; Need ultrasonic); H2O : < 0.1 mg/mL (insoluble)
Rotigotine	HY-75502	99755-59-6	315.47	CCCN(CCC1=CC=CS1)[C@H]2CCC3=C(C=CC=C3O)C2	5-HT Receptor; Adrenergic Receptor; Dopamine Receptor	GPCR/G Protein; Neuronal Signaling	Rotigotine (N-0437; N-0923) is a full agonist of dopamine receptor, a partial agonist of the 5-HT1A receptor, and an antagonist of the α2B-adrenergic receptor, with Kis of 0.71?nM, 4-15?nM, and 83?nM for the dopamine D3 receptor and D2, D5, D4 receptors, and dopamine D1 receptor.	Free Base	DMSO : ≥ 50 mg/mL (158.49 mM)
Perphenazine	HY-A0077	58-39-9	403.97	OCCN1CCN(CCCN2C3=C(C=CC=C3)SC4=CC=C(Cl)C=C24)CC1	5-HT Receptor; Adrenergic Receptor; Dopamine Receptor; Histamine Receptor	GPCR/G Protein; Immunology/Inflammation; Neuronal Signaling	Perphenazine is a typical antipsychotic drug, inhibits 5-HT2Areceptor, Alpha-1A adrenergic receptor, Dopamine receptor D2/D3, D2L receptor, and Histamine H1 receptor, with Ki values of 5.6, 10, 0.765/0.13, 3.4, and 8 nM, respectively.	Free Base	DMSO : 100 mg/mL (247.54 mM; Need ultrasonic); H2O : < 0.1 mg/mL (insoluble)
Thioridazine (hydrochloride)	HY-B0965	130-61-0	407.04	CSC(C=C1N2CCC3N(C)CCCC3)=CC=C1SC4=C2C=CC=C4.[H]Cl	5-HT Receptor; Autophagy; Dopamine Receptor	Autophagy; GPCR/G Protein; Neuronal Signaling	Thioridazine hydrochloride is an antipsychotic drug, used in the treatment of schizophrenia and psychosis, shows D4 selectivity or serotonin antagonism.	Hydrochloride	DMSO : ≥ 45 mg/mL (110.55 mM)
Ketanserin	HY-10562	74050-98-9	395.43	O=C(C1=CC=CC=C1N2)N(CCN3CCC(C(C4=CC=C(F)C=C4)=O)CC3)C2=O	5-HT Receptor; Autophagy; Potassium Channel	Autophagy; GPCR/G Protein; Membrane Transporter/Ion Channel; Neuronal Signaling	Ketanserin is a selective 5-HT receptor antagonist. Ketanserin also blocks hERG current (IhERG) in a concentration-dependent manner (IC50=0.11 μM).	Free Base	DMSO : 16.67 mg/mL (42.16 mM; Need ultrasonic); DMF : 5 mg/mL (12.64 mM; Need ultrasonic)
Ketanserin (tartrate)	HY-10562A	83846-83-7	545.51	O=C(C1=CC=CC=C1N2)N(CCN3CCC(C(C4=CC=C(F)C=C4)=O)CC3)C2=O.O=C(O)[C@H](O)[C@@H](O)C(O)=O	5-HT Receptor; Autophagy; Potassium Channel	Autophagy; GPCR/G Protein; Membrane Transporter/Ion Channel; Neuronal Signaling	Ketanserin tartrate is a selective 5-HT receptor antagonist. Ketanserin tartrate also blocks hERG current (IhERG) in a concentration-dependent manner (IC50=0.11 μM).	Tartrate	DMSO : 150 mg/mL (274.97 mM; Need ultrasonic); H2O : < 0.1 mg/mL (insoluble)
Trimipramine (maleate)	HY-B1213	521-78-8	410.51	CC(CN(C)C)CN1C2=C(C=CC=C2)CCC3=C1C=CC=C3.O=C(O)/C=C\C(O)=O	5-HT Receptor; Bacterial	Anti-infection; GPCR/G Protein; Neuronal Signaling	Trimipramine maleate is a 5-HT receptor antagonist, with pKis of 6.39, 8.10, 4.66 for 5-HT1C, 5-HT2 and 5-HT1A, respectively.	Maleate	DMSO : ≥ 100 mg/mL (243.60 mM)
Flopropione	HY-100562	2295-58-1	182.17	CCC(C1=C(O)C=C(O)C=C1O)=O	5-HT Receptor; COMT	GPCR/G Protein; Metabolic Enzyme/Protease; Neuronal Signaling	Flopropione is a 5-HT receptor antagonist and also a catechol-o-methyltransferase (COMT) inhibitor[1][2]. Flopropione also as an antispasmodic agent[3].	Free Base	DMSO : 150 mg/mL (823.41 mM; Need ultrasonic and warming)
Serotonin hydrochloride	HY-B1473	153-98-0	212.68	OC1=CC2=C(NC=C2CCN)C=C1.[H]Cl	5-HT Receptor; COMT; Endogenous Metabolite	GPCR/G Protein; Metabolic Enzyme/Protease; Neuronal Signaling	Serotonin hydrochloride is a monoamine neurotransmitter in the CNS and an endogenous 5-HT receptor agonist. Serotonin hydrochloride is also a catechol O-methyltransferase (COMT) inhibitor with a Ki of 44 μM.	Hydrochloride	DMSO : 130 mg/mL (611.25 mM; Need ultrasonic)
Ansofaxine hydrochloride	HY-U00096	916918-84-8	417.97	O=C(OC1=CC=C(C(C2(O)CCCCC2)CN(C)C)C=C1)C3=CC=C(C)C=C3.[H]Cl	5-HT Receptor; Dopamine Receptor	GPCR/G Protein; Neuronal Signaling	Ansofaxine hydrochloride (LY03005; LPM570065) is a triple reuptake inhibitor; inhibits serotonin, dopamine and norepinephrine reuptake with IC50 values of 723, 491 and 763 nM, respectively.	Hydrochloride	DMSO : 31.25 mg/mL (74.77 mM; Need ultrasonic)
GSK163090	HY-14348	844903-58-8	415.53	O=C1NCCN1C2=CC=CC(CCN3CCN(C4=C5C=CC(C)=NC5=CC=C4)CC3)=C2	5-HT Receptor; Dopamine Receptor	GPCR/G Protein; Neuronal Signaling	GSK163090 is a potent, selective, and orally active 5-HT1A/B/D receptor antagonist with pKi of 9.4/8.5/9.7, and 6.3/6.7 for 5-HT1A/B/D, and dopamine D2/D3, respectively._x000D_ IC50 value: 9.4/8.5/9.7 (pKi) [1]_x000D_ Target: 5-HT _x000D_ in vitro: GSK163090 demonstrates clear dose-dependent inhibition of the 8-OH-DPAT-induced hyperlocomotor activity (hLMA), with ED50 values ranging from 0.03 to …	Free Base	DMSO : 16.5 mg/mL (39.71 mM; Need ultrasonic and warming)
Perospirone	HY-B0731A	150915-41-6	426.57	O=C([C@@]1([H])[C@]2([H])CCCC1)N(C2=O)CCCCN3CCN(C4=NSC5=C4C=CC=C5)CC3	5-HT Receptor; Dopamine Receptor	GPCR/G Protein; Neuronal Signaling	Perospirone (SM-9018 free base) is an orally active antagonist of 5-HT2A receptor (Ki=0.6 nM) and dopamine D2 receptor (Ki=1.4 nM), and also a partial agonist of 5-HT1A receptor (Ki=2.9 nM). Perospirone is an atypical antipsychotic agent and has the potential for schizophrenic disease research[1][2].	Free Base	10 mM in DMSO
Brexpiprazole	HY-15780	913611-97-9	433.57	O=C1NC2=C(C=CC(OCCCCN3CCN(C4=C(C=CS5)C5=CC=C4)CC3)=C2)C=C1	5-HT Receptor; Dopamine Receptor	GPCR/G Protein; Neuronal Signaling	Brexpiprazole (OPC-34712), an atypical antipsychotic drug, is a partial agonist of human 5-HT1A and dopamine receptor with Kis of 0.12 nM and 0.3 nM, respectively. Brexpiprazole is also a 5-HT2A receptor antagonist with a Ki of 0.47 nM.	Free Base	DMSO : ≥ 48 mg/mL (110.71 mM); H2O : < 0.1 mg/mL (insoluble)
Ziprasidone	HY-14542	146939-27-7	412.94	ClC1=CC2=C(CC(N2)=O)C=C1CCN(CC3)CCN3C4=NSC5=C4C=CC=C5	5-HT Receptor; Dopamine Receptor	GPCR/G Protein; Neuronal Signaling	Ziprasidone (CP-88059) is a combined 5-HT (serotonin) and dopamine receptor antagonist. Ziprasidone exhibits potent effects of antipsychotic activity, and is used for treating various mental disorders including schizophrenia[1][2][3].	Free Base	DMSO : 13.5 mg/mL (32.69 mM; Need ultrasonic)
Lumateperone (tosylate)	HY-19733	1187020-80-9	565.70	O=C(C1=CC=C(F)C=C1)CCCN2CC[C@@](N3CCN(C)C4=C3C5=CC=C4)([H])[C@@]5([H])C2.O=S(C6=CC=C(C)C=C6)(O)=O	5-HT Receptor; Dopamine Receptor	GPCR/G Protein; Neuronal Signaling	Lumateperone tosylate (ITI-007 tosylate) is a 5-HT2A receptor antagonist (Ki = 0.54 nM), a partial agonist of presynaptic D2 receptors and an antagonist of postsynaptic D2 receptors (Ki = 32 nM), and a SERT blocker (Ki = 61 nM). IC50 value: 0.54 nM (Ki, for 5-HT2A receptor ) Target: 5-HT2A receptor Lumateperone also possesses affinity for the D1 receptor (Ki = 52 nM) and weak affinity for the α1A…	Tosylate	DMSO : 100 mg/mL (176.77 mM; Need ultrasonic); H2O : < 0.1 mg/mL (insoluble)
Iloperidone	HY-17410	133454-47-4	426.48	CC(C1=CC=C(OCCCN2CCC(C3=NOC4=C3C=CC(F)=C4)CC2)C(OC)=C1)=O	5-HT Receptor; Dopamine Receptor	GPCR/G Protein; Neuronal Signaling	Iloperidone (HP 873) is a D2/5-HT2 receptor antagonist. Iloperidone is an atypical antipsychotic for the schizophrenia symptoms[1][2].	Free Base	DMSO : 50 mg/mL (117.24 mM; Need ultrasonic)
Adoprazine	HY-14782	222551-17-9	405.46	FC1=CC=C(C2=CN=CC(CN3CCN(C4=C5OCCOC5=CC=C4)CC3)=C2)C=C1	5-HT Receptor; Dopamine Receptor	GPCR/G Protein; Neuronal Signaling	Adoprazine, a potential atypical antipsychotic bearing potent D2 receptor antagonist and 5-HT1A receptor agonist properties._x000D_ IC50 Value: N/A_x000D_ Target: Dopamine Receptor; 5-HT Receptor_x000D_ Adoprazine is a full 5-HT1A receptor agonist and full D2/3 receptor antagonist possessing characteristics of an atypical antipsychotic, representing a potential novel treatment for schizophrenia.	Free Base	DMSO : 50 mg/mL (123.32 mM; Need ultrasonic); H2O : < 0.1 mg/mL (insoluble)
Cariprazine (hydrochloride)	HY-14763A	1083076-69-0	463.87	O=C(N[C@H]1CC[C@H](CCN2CCN(C3=CC=CC(Cl)=C3Cl)CC2)CC1)N(C)C.[H]Cl	5-HT Receptor; Dopamine Receptor	GPCR/G Protein; Neuronal Signaling	Cariprazine hydrochloride is a novel antipsychotic drug candidate that exhibits high affinity for the D3 (Ki=0.085 nM) and D2 (Ki=0.49 nM) receptors, and moderate affinity for the 5-HT1A receptor (Ki=2.6 nM).	Hydrochloride	DMSO : 6.67 mg/mL (14.38 mM; Need ultrasonic)
Quetiapine (hemifumarate)	HY-B0031	111974-72-2	441.54	OCCOCCN(CC1)CCN1C2=NC(C=CC=C3)=C3SC4=C2C=CC=C4.O=C(O)/C=C/C(O)=O.[0.5]	5-HT Receptor; Dopamine Receptor	GPCR/G Protein; Neuronal Signaling	Quetiapine hemifumarate is a 5-HT receptors agonist with a pEC50 of 4.77 for human 5-HT1A receptor. Quetiapine hemifumarate is a dopamine receptor antagonist with a pIC50 of 6.33 for human D2 receptor. Quetiapine hemifumarate has moderate to high affinity for the human D2, HT1A, 5-HT2A, 5-HT2C receptor with pKis of 7.25, 5.74, 7.54, 5.55. Antidepressant and anxiolytic effects[1].	Fumarate	H2O : 1.25 mg/mL (2.83 mM; Need ultrasonic); DMSO : 50 mg/mL (113.24 mM; Need ultrasonic)
Levomepromazine	HY-B1693	60-99-1	328.47	COC1=CC=C2SC3=C(N(C2=C1)C[C@@H](CN(C)C)C)C=CC=C3	5-HT Receptor; Dopamine Receptor	GPCR/G Protein; Neuronal Signaling	Methotrimeprazine (Levomepromazine) is an orally available neuroleptic agent, which is commonly used to relieve nausea and vomiting in palliative care settings. Levomepromazine has antagonist actions at multiple neurotransmitter receptor sites, including dopaminergic, cholinergic, serotonin and histamine receptors[1].	Free Base	DMSO : 14.29 mg/mL (43.50 mM; Need ultrasonic)
Blonanserin	HY-13575	132810-10-7	367.50	FC1=CC=C(C2=C(CCCCCC3)C3=NC(N4CCN(CC)CC4)=C2)C=C1	5-HT Receptor; Dopamine Receptor	GPCR/G Protein; Neuronal Signaling	Blonanserin(AD-5423) is a D2/5-HT2 receptor antagonist, atypical antipsychotic. Target: D2 receptor; 5-HT2 receptor Blonanserin(AD-5423) is a relatively new atypical antipsychotic for the treatment of schizophrenia. Blonanserin belongs to a series of 4-phenyl-2-(1-piperazinyl)pyridines and acts as an antagonist at dopamine D2, D3, and serotonin 5-HT2A receptors. Blonanserin has low affinity for 5…	Free Base	DMSO : 14.29 mg/mL (38.88 mM; Need ultrasonic)
Quetiapine	HY-14544	111974-69-7	383.51	OCCOCCN(CC1)CCN1C2=NC3=CC=CC=C3SC4=C2C=CC=C4	5-HT Receptor; Dopamine Receptor	GPCR/G Protein; Neuronal Signaling	Quetiapine is a 5-HT receptors agonist with a pEC50 of 4.77 for human 5-HT1A receptor. Quetiapine is a dopamine receptor antagonist with a pIC50 of 6.33 for human D2 receptor. Quetiapine has moderate to high affinity for the human D2, HT1A, 5-HT2A, 5-HT2C receptor with pKis of 7.25, 5.74, 7.54, 5.55. Antidepressant and anxiolytic effects[1].	Free Base	Ethanol : 100 mg/mL (260.75 mM; Need ultrasonic); DMSO : 100 mg/mL (260.75 mM; Need ultrasonic); H2O : < 0.1 mg/mL (insoluble)
Rotundine	HY-N0096	483-14-7	355.43	COC1=CC=C2C(CN3CCC4=CC(OC)=C(OC)C=C4[C@]3([H])C2)=C1OC	5-HT Receptor; Dopamine Receptor	GPCR/G Protein; Neuronal Signaling	Rotundine is an antagonist of dopamine D1, D2 and D3 receptors with IC50s of 166 nM, 1.4 μM and 3.3 μM, respectively. Rotundine is also an antagonist of 5-HT1A with an IC50 of 370 nM.	Free Base	DMSO : ≥ 100 mg/mL (281.35 mM); H2O : < 0.1 mg/mL (insoluble)
Asenapine (hydrochloride)	HY-16567	1412458-61-7	322.23	[H]Cl.ClC1=CC2=C(C=C1)OC3=C(C=CC=C3)[C@](C4)([H])[C@]2([H])CN4C	5-HT Receptor; Dopamine Receptor	GPCR/G Protein; Neuronal Signaling	Asenapine hydrochloride, an antipsychotic, is a 5-HT (1A, 1B, 2A, 2B, 2C, 5A, 6, 7) and Dopamine (D2, D3, D4) receptor antagonist with Ki values of 0.03-4.0 nM for 5-HT and 1.3, 0.42, 1.1 nM for Dopamine receptor, respectively.	Hydrochloride	DMSO : 50 mg/mL (155.17 mM; Need ultrasonic)
Lurasidone (Hydrochloride)	HY-B0032	367514-88-3	529.14	O=C([C@H]([C@H]1CC[C@@H]2C1)[C@H]2C3=O)N3C[C@@H]4CCCC[C@H]4CN(CC5)CCN5C6=NSC7=CC=CC=C76.Cl	5-HT Receptor; Dopamine Receptor	GPCR/G Protein; Neuronal Signaling	Lurasidone (Hydrochloride) (SM-13496 (Hydrochloride)) is an antagonist of both dopamine D2 and 5-HT7 with IC50s of 1.68 and 0.495 nM, respectively. Lurasidone (Hydrochloride) (SM-13496 (Hydrochloride)) is also a partial agonist of 5-HT1A receptor with an IC50 of 6.75 nM.	Hydrochloride	DMSO : 10 mg/mL (18.90 mM; Need ultrasonic); H2O : < 0.1 mg/mL (insoluble)
Ziprasidone (hydrochloride monohydrate)	HY-17407	138982-67-9	467.41	O=C1CC2=CC(CCN3CCN(C4=NSC5=C4C=CC=C5)CC3)=C(Cl)C=C2N1.[H]Cl.O	5-HT Receptor; Dopamine Receptor	GPCR/G Protein; Neuronal Signaling	Ziprasidone hydrochloride monohydrate (CP 88059 hydrochloride monohydrate) is a combined 5-HT (serotonin) and dopamine receptor antagonist which exhibits potent effects of antipsychotic activity. Target: 5-HT receptor; Dopamine receptor Ziprasidone hydrochloride monohydrate is the salt form of ziprasidone, which possesses an in vitro 5-HT2A/dopamine D2 receptor affinity ratio higher than any clin…	Hydrochloride	H2O : < 0.1 mg/mL (insoluble); DMSO : 25 mg/mL (53.49 mM; Need ultrasonic)
Risperidone	HY-11018	106266-06-2	410.48	O=C1C(CCN2CCC(C3=NOC4=C3C=CC(F)=C4)CC2)=C(C)N=C5N1CCCC5	5-HT Receptor; Dopamine Receptor; P-glycoprotein	GPCR/G Protein; Membrane Transporter/Ion Channel; Neuronal Signaling	Risperidone is a serotonin 5-HT2 receptor blocker, P-Glycoprotein inhibitor and potent dopamine D2 receptor antagonist, with Kis of 4.8, 5.9 nM for 5-HT2A and dopamine D2 receptor, respectively.	Free Base	DMSO : 10 mg/mL (24.36 mM; Need ultrasonic)
Cyproheptadine (hydrochloride sesquihydrate)	HY-B1165	41354-29-4	350.88	CN1CC/C(CC1)=C2C3=CC=CC=C3C=CC4=CC=CC=C/24.[H]Cl.[1.5H2O]	5-HT Receptor; Histamine Receptor	GPCR/G Protein; Immunology/Inflammation; Neuronal Signaling	Cyproheptadine hydrochloride sesquihydrate is an antihistamine and is an antagonist of serotonin and histamine2.	Hydrochloride	DMSO : 33.33 mg/mL (94.99 mM; Need ultrasonic); H2O : 0.67 mg/mL (1.91 mM; Need ultrasonic)
Pimethixene maleate	HY-B1101A	13187-06-9	409.50	CN1CC/C(CC1)=C2C3=C(SC4=C\2C=CC=C4)C=CC=C3.OC(/C=C\C(O)=O)=O	5-HT Receptor; Histamine Receptor	GPCR/G Protein; Immunology/Inflammation; Neuronal Signaling	Pimethixene maleate is antihistamine and antiserotonergic compound, acts as an antimigraine agent. Pimethixene maleate is a highly potent antagonist of 5-HT1A, 5-HT2A, 5-HT2B, 5-HT2C, histamine H1, dopamine D2 and D4.4 as well as muscarinic M1 and M2 receptors, with pKis of 7.63, 10.22, 10.44, 8.42, 10.14, 8.19, 7.54, 8.61 and 9.38, respectively[1].	Maleate	10 mM in DMSO
Eucalyptol	HY-N0066	470-82-6	154.25	CC1(C)OC2(C)CCC1CC2	5-HT Receptor; Interleukin Related; Potassium Channel; TNF Receptor	Apoptosis; GPCR/G Protein; Immunology/Inflammation; Membrane Transporter/Ion Channel; Neuronal Signaling	Eucalyptol is an inhibitor of 5-HT3 receptor ,potassium channel, TNF-α and IL-1β.	Free Base	H2O : 33.33 mg/mL (216.08 mM; Need ultrasonic); DMSO : ≥ 120 mg/mL (777.96 mM)
Agomelatine	HY-17038	138112-76-2	243.30	CC(NCCC1=C2C=C(OC)C=CC2=CC=C1)=O	5-HT Receptor; Melatonin Receptor	GPCR/G Protein; Neuronal Signaling	Agomelatine (S-20098) is a specific agonist of MT1 and MT2 receptors with Kis of 0.1, 0.06, 0.12, and 0.27 nM for CHO-hMT1, HEK-hMT1, CHO-hMT2, and HEK-hMT2, respectively[1]. Agomelatine is a selective 5-HT2C receptor antagonist with pKis of 6.4 and 6.2 at native (porcine) and cloned, human 5-HT2C receptors, respectively[2].	Free Base	DMSO : ≥ 100 mg/mL (411.02 mM)
Agomelatine (hydrochloride)	HY-17038A	1176316-99-6	279.76	CC(NCCC1=C2C=C(OC)C=CC2=CC=C1)=O.Cl	5-HT Receptor; Melatonin Receptor	GPCR/G Protein; Neuronal Signaling	Agomelatine hydrochloride (S-20098 hydrochloride) is a specific agonist of MT1 and MT2 receptors with Kis of 0.1, 0.06, 0.12, and 0.27 nM for CHO-hMT1, HEK-hMT1, CHO-hMT2, and HEK-hMT2, respectively[1]. Agomelatine hydrochloride is a selective 5-HT2C receptor antagonist with pKis of 6.4 and 6.2 at native (porcine) and cloned, human 5-HT2C receptors, respectively[2].	Hydrochloride	DMSO : ≥ 100 mg/mL (357.45 mM)
Agomelatine (L(+)-Tartaric acid)	HY-17038B	824393-18-2	393.39	CC(NCCC1=C2C=C(OC)C=CC2=CC=C1)=O.O=C(O)[C@H](O)[C@@H](O)C(O)=O	5-HT Receptor; Melatonin Receptor	GPCR/G Protein; Neuronal Signaling	Agomelatine L(+)-Tartaric acid (S-20098 L(+)-Tartaric acid) is a specific agonist of MT1 and MT2 receptors with Kis of 0.1, 0.06, 0.12, and 0.27 nM for CHO-hMT1, HEK-hMT1, CHO-hMT2, and HEK-hMT2, respectively[1]. Agomelatine L(+)-Tartaric acid is a selective 5-HT2C receptor antagonist with pKis of 6.4 and 6.2 at native (porcine) and cloned, human 5-HT2C receptors, respectively[2].	Tartrate	10 mM in DMSO
Tropisetron	HY-B0072	89565-68-4	284.35	O=C(C1=CNC2=C1C=CC=C2)O[C@H]3C[C@H]4CC[C@H](N4C)C3	5-HT Receptor; nAChR	GPCR/G Protein; Membrane Transporter/Ion Channel; Neuronal Signaling	Tropisetron (SDZ-ICS-930 free base) is a selective 5-HT3 receptor antagonist and α7-nicotinic receptor agonist with an IC50 of 70.1 ± 0.9 nM for 5-HT3 receptor. IC50 value: 70.1 ± 0.9 nM [1] Target: 5-HT3 receptor in vitro: Tropisetron specifically inhibited both IL-2 gene transcription and IL-2 synthesis in stimulated T cells. tropisetron inhibited both the binding to DNA and the transcriptional…	Free Base	H2O : ≥ 55 mg/mL (193.42 mM); DMSO : ≥ 100 mg/mL (351.68 mM)
Vilazodone	HY-14262	163521-12-8	441.52	NC(C1=CC2=C(C=CC(N3CCN(CCCCC4=CNC5=CC=C(C=C54)C#N)CC3)=C2)O1)=O	5-HT Receptor; Serotonin Transporter	GPCR/G Protein; Neuronal Signaling	Vilazodone (EMD 68843; SB 659746A) is a combined serotonin specific reuptake inhibitor (SSRI) and 5-HT1A receptor partial agonist currently under clinical evaluation for the treatment of major depression. IC50 value: Target: SSRI; 5-HT1A Vilazodone represents another option for the treatment of MDD. Vilazodone appears to have a favourable weight-gain profile based on short-term studies. Sexual si…	Free Base	DMSO : ≥ 100 mg/mL (226.49 mM); H2O : < 0.1 mg/mL (insoluble)
Vortioxetine	HY-15414	508233-74-7	298.45	CC1=CC=C(SC2=CC=CC=C2N3CCNCC3)C(C)=C1	5-HT Receptor; Serotonin Transporter	GPCR/G Protein; Neuronal Signaling	Vortioxetine is a inhibitor of 5-HT1A, 5-HT1B, 5-HT3A, 5-HT7 receptor and SERT, with Ki values of 15 nM, 33 nM, 3.7 nM, 19 nM and 1.6 nM, respectively.	Free Base	DMSO : 50 mg/mL (167.53 mM; Need ultrasonic); H2O : < 0.1 mg/mL (insoluble)
Vilazodone (Hydrochloride)	HY-14261	163521-08-2	477.99	NC(C1=CC2=C(C=CC(N3CCN(CCCCC4=CNC5=CC=C(C=C54)C#N)CC3)=C2)O1)=O.[H]Cl	5-HT Receptor; Serotonin Transporter	GPCR/G Protein; Neuronal Signaling	Vilazodone Hydrochloride (EMD 68843 Hydrochloride) is a serotonin transporter (SER) inhibitor and 5-HT1A receptor partial agonist.	Hydrochloride	DMSO : 25 mg/mL (52.30 mM; Need ultrasonic)
Vortioxetine (hydrobromide)	HY-15414A	960203-27-4	379.36	CC1=CC=C(SC2=CC=CC=C2N3CCNCC3)C(C)=C1.[H]Br	5-HT Receptor; Serotonin Transporter	GPCR/G Protein; Neuronal Signaling	Vortioxetine hydrobromide is a multimodal serotonergic agent, inhibits 5-HT1A, 5-HT1B, 5-HT3A, 5-HT7 receptor and SERT with Ki values of 15 nM, 33 nM, 3.7 nM, 19 nM and 1.6 nM, respectively.	Hydrobromide	DMSO : 50 mg/mL (131.80 mM; Need ultrasonic)
Roluperidone	HY-19469	359625-79-9	366.43	O=C1N(CC2CCN(CC(C3=CC=C(F)C=C3)=O)CC2)CC4=C1C=CC=C4	5-HT Receptor; Sigma Receptor	GPCR/G Protein; Neuronal Signaling	Roluperidone (CYR-101) is a novel cyclic amide derivative that has high equipotent affinities for 5-HT2A and sigma-2 receptors (Ki of 7.53 nM and 8.19 nM for 5-HT2A and sigma-2, respectively).	Free Base	H2O : < 0.1 mg/mL (insoluble); DMSO : 33.33 mg/mL (90.96 mM; Need ultrasonic)
MK-4074	HY-107709	1039758-22-9	565.62	O=C1CC2(CCN(C(C3=CC(OC)=C4C(N(C5CC5)C=C4C)=C3)=O)CC2)OC6=CC=C(C7=CN=CC(C(O)=O)=C7)C=C16	Acetyl-CoA Carboxylase	Metabolic Enzyme/Protease	MK-4074 is a liver-specific inhibitor of acetyl-CoA carboxylase ACC1 and ACC2 with IC50 values of approximately 3 nM.	Free Acid	DMSO : 83.3 mg/mL (147.27 mM; Need ultrasonic)
PF-05175157	HY-12942	1301214-47-0	405.49	O=C1CC2(CCN(C(C3=CC=C4C(NC(C)=N4)=C3)=O)CC2)CC5=C1N(C(C)C)N=C5	Acetyl-CoA Carboxylase	Metabolic Enzyme/Protease	PF-05175157 is broad spectrum acetyl-CoA carboxylase (ACC) inhibitor with IC50s of 27.0, 33.0, 23.5 and 50.4 nM for ACC1 (human), ACC2 (human), ACC1 (rat), ACC2 (rat), respectively.	Free Base	DMSO : 30 mg/mL (73.98 mM; Need ultrasonic and warming)
Firsocostat	HY-16901	1434635-54-7	569.63	O=C(C(C(C)=C(C1=NC=CO1)S2)=C2N3C[C@H](OC4CCOCC4)C5=C(OC)C=CC=C5)N(C(C)(C)C(O)=O)C3=O	Acetyl-CoA Carboxylase	Metabolic Enzyme/Protease	Firsocostat (ND-630; GS-0976; NDI-010976) is an acetyl-CoA carboxylase (ACC) inhibitor; inhibits human ACC1 and ACC2 with IC50 values of 2.1 and 6.1 nM, respectively.	Free Acid	DMSO : ≥ 50 mg/mL (87.78 mM)
Olumacostat glasaretil	HY-17641	1261491-89-7	481.62	O=C(C1=CC=C(OCCCCCCCCCCCCCC)O1)OCC(N(CC(OCC)=O)C)=O	Acetyl-CoA Carboxylase	Metabolic Enzyme/Protease	Olumacostat glasaretil is a small molecule inhibitor of acetyl coenzyme A carboxylase (ACC).	Free Base	DMSO : 125 mg/mL (259.54 mM; Need ultrasonic); H2O : < 0.1 mg/mL (insoluble)
Tacrine hydrochloride hydrate	HY-B2244	206658-92-6	252.74	NC1=C(CCCC2)C2=NC3=CC=CC=C31.[H]Cl.O	AChE	Neuronal Signaling	Tacrine hydrochloride hydrate is an inhibitor of both acetyl (AChE) and butyryl-cholinestrase (BChE) with IC50s of 31 nM and 25.6 nM, respectively.	Hydrochloride	DMSO : 32 mg/mL (126.61 mM; Need ultrasonic and warming)
Rivastigmine (tartrate)	HY-11017	129101-54-8	400.42	O=C(OC1=CC=CC([C@@H](N(C)C)C)=C1)N(CC)C.O=C(O)[C@H](O)[C@@H](O)C(O)=O	AChE	Neuronal Signaling	Rivastigmine tartrate, an cholinesterase inhibitor(IC50= 5.5 uM), inhibits both butyrylcholinesterase and acetylcholinesterase_x000D_ IC50 value: 5.5 uM_x000D_ Target: AChE_x000D_ Rivastigmine is a parasympathomimetic or cholinergic agent for the treatment of mild to moderate dementia of the Alzheimer's type and dementia due to Parkinson's disease. The drug can be administered orally or via a tra…	Tartrate	H2O : 50 mg/mL (124.87 mM; Need ultrasonic)
Itopride (hydrochloride)	HY-B0732	122892-31-3	394.89	O=C(NCC1=CC=C(OCCN(C)C)C=C1)C2=CC=C(OC)C(OC)=C2.Cl	AChE	Neuronal Signaling	Itopride hydrochloride is an AChE inhibitor (acetylcholinesterase) and D2DR inhibitor._x000D_ Target: AChE_x000D_ Itopride is a gastroprokinetic benzamide derivative. The IC50 of itopride with AChE (2.04 +/- 0.27 microM) was, however, 100-fold less than that with BuChE, whereas in the case of neostigmine with AChE (11.3 +/- 3.4 nM), it was 10-fold less. The inhibitory effect of itopride on cholin…	Hydrochloride	DMSO : ≥ 52 mg/mL (131.68 mM)
Pyridostigmine (bromide)	HY-B0207A	101-26-8	261.12	C[N+]1=CC=CC(OC(N(C)C)=O)=C1.[Br-]	AChE	Neuronal Signaling	Pyridostigmine bromide is a parasympathomimetic and a reversible cholinesterase inhibitor. Target: AChE Pyridostigmine bromide is a parasympathomimetic and a reversible cholinesterase inhibitor. Since it is a quaternary amine, it is poorly absorbed in the gut and does not cross the blood–brain barrier, except possibly in stressful conditions. Pyridostigmine bromide inhibits acetylcholinesterase i…	Bromide	H2O : 8.8 mg/mL (33.70 mM; Need ultrasonic and warming)
Protriptyline (hydrochloride)	HY-B0949	1225-55-4	299.84	CNCCCC1C2=CC=CC=C2C=CC3=CC=CC=C13.[H]Cl	AChE	Neuronal Signaling	Protriptyline hydrochloride is a tricyclic antidepressant (TCA), specifically a secondary amine, for the treatment of depression and ADHD. Unique among the TCAs, protriptyline tends to be energizing instead of sedating, used for narcolepsy to achieve a wakefulness-promoting effect.	Hydrochloride	DMSO : ≥ 20.83 mg/mL (69.47 mM)
Acotiamide (monohydrochloride trihydrate)	HY-B2155	773092-05-0	541.06	O=C(C1=CSC(NC(C2=CC(OC)=C(OC)C=C2O)=O)=N1)NCCN(C(C)C)C(C)C.[H]Cl.O.O.O	AChE	Neuronal Signaling	Acotiamide monohydrochloride trihydrate is an orally active and first-in-class gastroprokinetic agent for the treatment of functional dyspepsia. Acotiamide monohydrochloride trihydrate enhances acetylcholine released by enteric neurons through muscarinic receptor antagonism and acetylcholinesterase (AChE) inhibition, thereby enhancing gastric emptying and gastric accommodation[1][2].	Hydrochloride	DMSO : 125 mg/mL (231.03 mM; Need ultrasonic)
Benactyzine hydrochloride	HY-B1542A	57-37-4	363.88	O=C(OCCN(CC)CC)C(C1=CC=CC=C1)(O)C2=CC=CC=C2.[H]Cl	AChE	Neuronal Signaling	Benactyzine hydrochloride is a butyrylcholinesterase (BChE) inhibitor with a Ki of 0.010 mM.	Hydrochloride	DMSO : 150 mg/mL (412.22 mM; Need ultrasonic and warming)
Rivastigmine	HY-17368	123441-03-2	250.34	O=C(N(C)CC)OC1=CC=CC([C@H](C)N(C)C)=C1	AChE	Neuronal Signaling	Rivastigmine (S-Rivastigmine) is an orally active and potent cholinesterase (ChE) inhibitor and inhibits butyrylcholinesterase (BChE) and acetylcholinesteras (AChE) with IC50s of 0.037 μM , 4.15 μM, respectively. Rivastigmine can pass the blood brain barrier (BBB). Rivastigmine is a parasympathomimetic or cholinergic agent used for the research of mild to moderate dementia of the Alzheimer's type…	Free Base	DMSO : ≥ 50 mg/mL (199.73 mM)
Donepezil (Hydrochloride)	HY-B0034	120011-70-3	415.95	O=C1C(CC2CCN(CC3=CC=CC=C3)CC2)CC4=C1C=C(OC)C(OC)=C4.[H]Cl	AChE	Neuronal Signaling	Donepezil (Hydrochloride) (E-2020) is a noncompetitive acetylcholinesterase inhibitor, which can readily cross the blood brain barrier and increases the concentration of cortical acetylcholine. IC50 Value: Target: AChE It is known that Donepezil Hydrochloride is a useful tool in the study of Alzheimer's disease. Studies indicate that Donepezil Hydrochloride protects the brain against diisopropylf…	Hydrochloride	DMSO : 6.2 mg/mL (14.91 mM; Need warming); H2O : 33.33 mg/mL (80.13 mM; Need ultrasonic)
Drofenine (hydrochloride)	HY-B1239	548-66-3	353.93	O=C(OCCN(CC)CC)C(C1CCCCC1)C2=CC=CC=C2.[H]Cl	AChE	Neuronal Signaling	Drofenine hydrochloride is a potent competitive inhibitor of BChE, and the ki values of Drofenine is calculated to be 3 uM. IC50 value: 3 uM (ki) Target: BChE Benactyzine is widely used anticholinergic drugs, acts on smooth muscle to stop muscle spasms.	Hydrochloride	H2O : ≥ 33.3 mg/mL (94.09 mM); DMSO : ≥ 75 mg/mL (211.91 mM)
Pralidoxime (chloride)	HY-B1200	51-15-0	172.61	C[N+]1=CC=CC=C1/C=N/O.[Cl-]	AChE	Neuronal Signaling	Pralidoxime chloride is a useful agent in the treatment of organophosphate poisoning. Pralidoxime binds to organophosphate-inactivated acetylcholinesterase, used to combat poisoning by organophosphates or acetylcholinesterase inhibitors (nerve agents) in conjunction with atropine and diazepam.	Chloride	DMSO : 11.33 mg/mL (65.64 mM; Need ultrasonic and warming)
Donepezil	HY-14566	120014-06-4	379.49	O=C(C(C=C(OC)C(OC)=C1)=C1C2)C2CC(CC3)CCN3CC4=CC=CC=C4	AChE	Neuronal Signaling	Donepezil (E2020 free base) is a specific and potent AChE inhibitor with IC50s of 8.12 nM and 11.6 nM for bAChE and hAChE, respectively[1].	Free Base	DMSO : 33.33 mg/mL (87.83 mM; Need ultrasonic); H2O : < 0.1 mg/mL (insoluble)
Edrophonium (chloride)	HY-B0882	116-38-1	201.69	C[N+](C)(CC)C1=CC=CC(O)=C1.[Cl-]	AChE	Neuronal Signaling	Edrophonium chloride is a readily reversible acetylcholinesterase inhibitor; prevents breakdown of the neurotransmitter acetylcholine and acts by competitively inhibiting the enzyme acetylcholinesterase, mainly at the neuromuscular junction.	Chloride	DMSO : ≥ 31 mg/mL (153.70 mM)
Demecarium Bromide	HY-B1626A	56-94-0	716.59	O=C(N(CCCCCCCCCCN(C(OC1=CC([N+](C)(C)C)=CC=C1)=O)C)C)OC2=CC([N+](C)(C)C)=CC=C2.[Br-].[Br-]	AChE	Neuronal Signaling	Demecarium Bromide (BC-48) is a potent cholinesterase inhibitor, with an apparent affinity (Kiapp) of 0.15 μM[1]. Demecarium Bromide (BC-48) is used as a glaucoma agent[2].	Bromide	DMSO : 160 mg/mL (223.28 mM; Need ultrasonic)
Neostigmine (methyl sulfate)	HY-B1206	51-60-5	334.39	C[N+](C)(C)C1=CC=CC(OC(N(C)C)=O)=C1.O=S(OC)([O-])=O	AChE	Neuronal Signaling	Neostigmine methyl sulfate is a reversible inhibitor of acetylcholinesterase, can not cross the blood-brain barrier.	Methylsulfate	DMSO : ≥ 100 mg/mL (299.05 mM); H2O : 100 mg/mL (299.05 mM; Need ultrasonic)
Malathion	HY-B0943	121-75-5	330.36	O=C(OCC)C(SP(OC)(OC)=S)CC(OCC)=O	AChE	Neuronal Signaling	Malathion is an organophosphate parasympathomimetic which binds irreversibly to cholinesterase, is an insecticide of relatively low human toxicity.	Free Base	DMSO : 100 mg/mL (302.70 mM; Need ultrasonic)
Galanthamine (hydrobromide)	HY-A0009	1953-04-4	368.27	O[C@@H]1C[C@@H]2OC3=C4C(CN(C)CC[C@]42C=C1)=CC=C3OC.Br	AChE; Apoptosis	Apoptosis; Neuronal Signaling	Galanthamine hydrobromide is a long-acting, centrally active acetylcholinesterase(AChE) inhibitor (IC50 = 410 nM) and allosteric potentiator at neuronal nicotinic ACh receptors. _x000D_ IC50 Value: 410 nM _x000D_ Target: AChE_x000D_ Galanthamine hydrobromide prevents β-amyloid-induced apoptosis in SH-SY5Y and bovine chromaffin cells. Long-term administration reduces amyloid precursor protein depo…	Hydrobromide	DMSO : ≥ 3.7 mg/mL (10.05 mM); H2O : 25 mg/mL (67.88 mM; Need ultrasonic)
Galanthamine	HY-76299	357-70-0	287.35	O[C@@H]1C[C@@H]2OC3=C4C(CN(C)CC[C@]42C=C1)=CC=C3OC	AChE; Apoptosis	Apoptosis; Neuronal Signaling	Galanthamine is a potent acetylcholinesterase (AChE) inhibitor with an IC50 of 500 nM.	Free Base	DMSO : ≥ 59 mg/mL (205.32 mM)
(-)-Huperzine A	HY-17387	102518-79-6	242.32	O=C1NC2=C([C@@](/C3=C\C)(N)CC(C)=C[C@@]3([H])C2)C=C1	AChE; Apoptosis	Apoptosis; Neuronal Signaling	(-)-Huperzine A (Huperzine A), an active Lycopodium alkaloid extracted from traditional Chinese herb, is a potent, selective and reversible acetylcholinesterase (AChE) inhibitor and has been widely used in China for the treatment of Alzheimer's disease (AD). IC50 value: Target: AChE (-)-Huperzine A exhibited protective effects against d-gal-induced hepatotoxicity and inflamm-aging by inhibiting A…	Free Base	DMSO : ≥ 100 mg/mL (412.68 mM)
sn-Glycero-3-phosphocholine	HY-17552	28319-77-9	257.22	O=P(OCC[N+](C)(C)C)(OC[C@H](O)CO)[O-]	AChE; Endogenous Metabolite	Metabolic Enzyme/Protease; Neuronal Signaling	sn-Glycero-3-phosphocholine (Choline Alfoscerate) is a precursor in the biosynthesis of brain phospholipids and increases the bioavailability of choline in nervous tissue. sn-Glycero-3-phosphocholine (Choline Alfoscerate) has significant effects on cognitive function with a good safety profile and tolerability, and is effective in the treatment of Alzheimer's disease and dementia[1][2].	Free Base	H2O : 500 mg/mL (1943.86 mM; Need ultrasonic); DMSO : ≥ 125 mg/mL (485.97 mM)
K-604 dihydrochloride	HY-100400A	217094-32-1	575.64	O=C(NC1=C(SC)C=C(C)N=C1SC)CN2CCN(CCSC3=NC4=CC=CC=C4N3)CC2.[H]Cl.[H]Cl	Acyltransferase	Metabolic Enzyme/Protease	K-604 dihydrochloride is a potent and selective acyl-CoA:cholesterol acyltransferase 1 (ACAT-1) inhibitor with an IC50 of 0.45±0.06 μM.	Hydrochloride	DMSO : 62.5 mg/mL (108.57 mM; Need ultrasonic)
PF-04620110	HY-13009	1109276-89-2	396.44	O=C(C[C@@H]1CC[C@H](CC1)C2=CC=C(C=C2)N3CCOC4=NC=NC(N)=C4C3=O)O	Acyltransferase	Metabolic Enzyme/Protease	PF-04620110 is a potent, selective and orally bioavailable diglyceride acyltransferase-1 (DGAT-1) inhibitor with an IC50 of 19 nM[1].	Free Acid	DMSO : 12.5 mg/mL (31.53 mM; Need ultrasonic)
Pradigastat	HY-16278	956136-95-1	455.47	O=C(O)C[C@H]1CC[C@H](C2=CC=C(C3=NC=C(NC4=CC=C(C(F)(F)F)N=C4)C=C3)C=C2)CC1	Acyltransferase	Metabolic Enzyme/Protease	Pradigastat (LCQ-908) is a potent, selective and orally active diacylglycerol acyltransferase 1 (DGAT1) inhibitor. Pradigastat has anti-obesity and anti-diabetic effects[1][2].	Free Acid	DMSO : 16.67 mg/mL (36.60 mM; ultrasonic and warming and heat to 60°C); H2O : < 0.1 mg/mL (insoluble); H2O : < 0.1 mg/mL (insoluble)
AZD7687	HY-15497	1166827-44-6	367.44	CC1=C(C(N)=O)N=C(C2=CC=C([C@H]3CC[C@H](CC(O)=O)CC3)C=C2)C(C)=N1	Acyltransferase	Metabolic Enzyme/Protease	AZD7687 is a potent and selective DGAT1 inhibitor with an IC50 value of 80 nM (hDGAT1)._x000D_ IC50 value: 80 nM [1]_x000D_ Target: DGAT1_x000D_ in vitro: Plasma AZD7687 exposure was measured repeatedly. Postprandial serum TAG excursion was measured during 8 h after a standardized mixed meal with fat energy content of 60% (SMM 60%; five cohorts, 1-20 mg), before (baseline) and after dosing, to as…	Free Acid	DMSO : ≥ 50 mg/mL (136.08 mM)
Nevanimibe hydrochloride	HY-100399A	133825-81-7	458.08	O=C(NCC1(C2=CC=C(N(C)C)C=C2)CCCC1)NC3=C(C(C)C)C=CC=C3C(C)C.[H]Cl	Acyltransferase; Apoptosis	Apoptosis; Metabolic Enzyme/Protease	Nevanimibe hydrochloride (PD-132301 hydrochloride) is an orally active and selective acyl-coenzyme A:cholesterol O-acyltransferase 1 (ACAT1) inhibitor with an EC50 of 9 nM. Nevanimibe hydrochloride inhibits ACAT2 with an EC50 of 368 nM. Nevanimibe hydrochloride induces cell apoptosis and has the potential for adrenocortical cancer[1].	Hydrochloride	DMSO : 41.67 mg/mL (90.97 mM; Need ultrasonic)
Xanthohumol	HY-N1067	6754-58-1	354.40	O=C(C1=C(OC)C=C(O)C(C/C=C(C)\C)=C1O)/C=C/C2=CC=C(O)C=C2.[(E)]	Acyltransferase; Apoptosis; CMV; COX; HSV; Influenza Virus	Anti-infection; Apoptosis; Immunology/Inflammation; Metabolic Enzyme/Protease	Xanthohumol is one of the principal flavonoids isolated from hops, the inhibitor of diacylglycerol acetyltransferase (DGAT), COX-1 and COX-2, and shows anti-cancer and anti-angiogenic activities. Xanthohumol also has antiviral activity against bovine viral diarrhea virus (BVDV), rhinovirus, HSV-1, HSV-2 and cytomegalovirus (CMV).	Free Base	DMSO : 100 mg/mL (282.17 mM; Need ultrasonic)
Doxorubicin (hydrochloride)	HY-15142	25316-40-9	579.98	COC1=C2C(C(C(C(O)=C(C[C@](C(CO)=O)(O)C[C@@H]3O[C@@]4([H])C[C@H](N)[C@H](O)[C@H](C)O4)C3=C5O)=C5C2=O)=O)=CC=C1.[H]Cl	ADC Cytotoxin; AMPK; Antibiotic; Apoptosis; Autophagy; Bacterial; HBV; HIV; Mitophagy; Topoisomerase	Antibody-drug Conjugate/ADC Related; Anti-infection; Apoptosis; Autophagy; Cell Cycle/DNA Damage; Epigenetics; PI3K/Akt/mTOR	Doxorubicin hydrochloride (Hydroxydaunorubicin hydrochloride), a cytotoxic anthracycline antibiotic, is an anti-cancer chemotherapy agent. Doxorubicin hydrochloride inhibits topoisomerase II with an IC50 of 2.67 μM, thus stopping DNA replication. Doxorubicin hydrochloride reduces basal phosphorylation of AMPK and its downstream target acetyl-CoA carboxylase. Doxorubicin hydrochloride induces apop…	Hydrochloride	DMSO : 50 mg/mL (86.21 mM; Need ultrasonic); H2O : 33.33 mg/mL (57.47 mM; Need ultrasonic)
Daunorubicin (Hydrochloride)	HY-13062	23541-50-6	563.98	O=C(C(C(OC)=CC=C1)=C1C2=O)C3=C2C(O)=C(C[C@@](O)(C(C)=O)C[C@@H]4O[C@@]5([H])C[C@H](N)[C@H](O)[C@H](C)O5)C4=C3O.[H]Cl	ADC Cytotoxin; Antibiotic; Apoptosis; Autophagy; Bacterial; DNA/RNA Synthesis; Topoisomerase	Antibody-drug Conjugate/ADC Related; Anti-infection; Apoptosis; Autophagy; Cell Cycle/DNA Damage	Daunorubicin Hydrochloride (Daunomycin Hydrochloride; RP 13057 Hydrochloride; Rubidomycin Hydrochloride) is a topoisomerase II inhibitor with potent antineoplastic activities. Daunorubicin Hydrochloride (Daunomycin Hydrochloride; RP 13057 Hydrochloride; Rubidomycin Hydrochloride) inhibites DNA and RNA synthesis in sensitive and resistant Ehrlich ascites tumor cells.	Hydrochloride	H2O : ≥ 34 mg/mL (60.29 mM); DMSO : 125 mg/mL (221.64 mM; Need ultrasonic)
Mitomycin C	HY-13316	50-07-7	334.33	NC1=C(C(C2=C(C1=O)[C@@H](COC(N)=O)[C@]3(OC)N2C[C@H]4[C@@H]3N4)=O)C	ADC Cytotoxin; Antibiotic; Apoptosis; Bacterial; DNA Alkylator/Crosslinker; DNA/RNA Synthesis	Antibody-drug Conjugate/ADC Related; Anti-infection; Apoptosis; Cell Cycle/DNA Damage	Mitomycin C (Ametycine) is a DNA cross-linking agent and induces DNA damaging. Mitomycin C is an antitumor agent and antibiotic that shows extraordinary ability to inhibit DNA synthesis. Mitomycin C is an ADC Cytotoxin and induces apoptosis[1][2][3].	Free Base	DMSO : 50 mg/mL (149.55 mM; Need ultrasonic); H2O : 1 mg/mL (2.99 mM; ultrasonic and warming and heat to 60°C)
Camptothecin	HY-16560	7689-03-4	348.35	O=C1C2=C([C@@](O)(CC)C(OC2)=O)C=C(N1C3)C(C3=C4)=NC5=C4C=CC=C5	ADC Cytotoxin; Antibiotic; Apoptosis; Fungal; Influenza Virus; Topoisomerase	Antibody-drug Conjugate/ADC Related; Anti-infection; Apoptosis; Cell Cycle/DNA Damage	Camptothecin (Campathecin) is a potent DNA enzyme topoisomerase I inhibitor, with an IC50 of 679 nM.	Free Base	DMSO : 7.69 mg/mL (22.08 mM; Need ultrasonic); H2O : < 0.1 mg/mL (insoluble)
Methotrexate	HY-14519	59-05-2	454.44	NC1=NC(N)=C2C(N=CC(CN(C)C3=CC=C(C(N[C@@H](CCC(O)=O)C(O)=O)=O)C=C3)=N2)=N1	ADC Cytotoxin; Antifolate; Apoptosis	Antibody-drug Conjugate/ADC Related; Apoptosis; Cell Cycle/DNA Damage	Methotrexate (Amethopterin) is an antimetabolite and antifolate agent that inhibits the enzyme dihydrofolate reductase, thereby preventing the conversion of folic acid into tetrahydrofolate, and inhibiting DNA synthesis. Methotrexate (Amethopterin) is the disease-modifying antirheumatic drug (DMARD) of first choice for the treatment of RA in most countries worldwide. Methotrexate is an antineopla…	Free Acid	DMSO : ≥ 50 mg/mL (110.03 mM)
Paclitaxel	HY-B0015	33069-62-4	853.91	O=C(C1=CC=CC=C1)N[C@@H](C2=CC=CC=C2)[C@H](C(O[C@@H]3C(C)=C([C@@H](OC(C)=O)C([C@@]4(C)[C@]([C@@](CO5)(OC(C)=O)[C@@]5([H])C[C@@H]4O)([H])[C@@H]6OC(C7=CC=CC=C7)=O)=O)C(C)(C)[C@@]6(O)C3)=O)O	ADC Cytotoxin; Apoptosis; Autophagy; Microtubule/Tubulin	Antibody-drug Conjugate/ADC Related; Apoptosis; Autophagy; Cell Cycle/DNA Damage; Cytoskeleton	Paclitaxel (Taxol) is a naturally occurring antineoplastic agent and stabilizes tubulin polymerization. Paclitaxel can cause both mitotic arrest and apoptotic cell death. Paclitaxel also induces autophagy[1][2].	Free Base	H2O : < 0.1 mg/mL (insoluble); DMSO : ≥ 50 mg/mL (58.55 mM)
SN-38	HY-13704	86639-52-3	392.40	O=C1[C@](O)(CC)C2=C(CO1)C(N3CC4=C(CC)C5=CC(O)=CC=C5N=C4C3=C2)=O	ADC Cytotoxin; Autophagy; Topoisomerase	Antibody-drug Conjugate/ADC Related; Autophagy; Cell Cycle/DNA Damage	SN-38 (NK012) is an active metabolite of the Topoisomerase I inhibitor Irinotecan. SN-38 (NK012) inhibits DNA and RNA synthesis with IC50s of 0.077 and 1.3 μM, respectively.	Free Base	DMSO : 25 mg/mL (63.71 mM; Need ultrasonic); H2O : < 0.1 mg/mL (insoluble)
Pentostatin	HY-A0006	53910-25-1	268.27	O[C@H]1C(N=CN2[C@H](O[C@@H]3CO)C[C@@H]3O)=C2NC=NC1	Adenosine Deaminase	Metabolic Enzyme/Protease	Pentostatin (CI-825; Deoxycoformycin) is an irreversible inhibitor of adenosine deaminase with Ki of 2.5 pM.	Free Base	DMSO : ≥ 50 mg/mL (186.38 mM)
Cladribine	HY-13599	4291-63-8	285.69	OC[C@@H]1[C@H](C[C@H](N2C=NC3=C2N=C(Cl)N=C3N)O1)O	Adenosine Deaminase; Apoptosis	Apoptosis; Metabolic Enzyme/Protease	Cladribine is an adenosine deaminase inhibitor used to treat hairy cell leukemia and multiple sclerosis. _x000D_ Target: Adenosine Deaminase_x000D_ Cladribine possesses concentration-dependent apoptosis-inducing potential in the HSB2 cells. Cladribine inhibits growth of primary mast cell (MC) and the MC line HMC-1 in a dose-dependent manner, with lower IC50 values recorded in HMC-1.2 cells harbor…	Free Base	H2O : 10 mg/mL (35.00 mM; Need ultrasonic); DMSO : ≥ 30 mg/mL (105.01 mM)
CPI-444	HY-101978	1202402-40-1	407.43	NC1=NC(C2=CC=C(C)O2)=C(N=NN3CC4=NC(CO[C@@H]5COCC5)=CC=C4)C3=N1	Adenosine Receptor	GPCR/G Protein	CPI-444 (V81444) is a potent, orally active and selective adenosine A2A receptor (A2AR) antagonist, which induces antitumor responses[1].	Free Base	DMSO : 67.5 mg/mL (165.67 mM; Need ultrasonic)
Acefylline	HY-B1505	652-37-9	238.20	O=C(O)CN1C=NC(N(C)C(N2C)=O)=C1C2=O	Adenosine Receptor	GPCR/G Protein	Acefylline is an adenosine receptor antagonist.	Free Acid	DMSO : 33.33 mg/mL (139.92 mM; Need ultrasonic)
Namodenoson	HY-12365	163042-96-4	544.73	O[C@H]([C@@H]1O)[C@@H](O[C@@H]1C(NC)=O)N2C3=NC(Cl)=NC(NCC4=CC(I)=CC=C4)=C3N=C2	Adenosine Receptor	GPCR/G Protein	Namodenoson (CF-102) is a selective A3 adenosine receptor agonist (Ki = 0.33 nM). Displays 2500- and 1400-fold selectivity over A1 and A2A receptors respectively.	Free Base	DMSO : ≥ 31 mg/mL (56.91 mM)
AB928	HY-129393	2239273-34-6	426.47	N#CC1=CC=CC(C2=NC(N)=NC(C3=CN(CC4=NC(C(C)(O)C)=CC=C4)N=N3)=C2)=C1C	Adenosine Receptor	GPCR/G Protein	AB928 is an orally bioavailable, selective dual adenosine receptor (A2aR/A2bR) antagonist. AB928 relieves adenosine-mediated immune suppression. AB928 has immunomodulatory and antitumor activities[1][2].	Free Base	DMSO : 250 mg/mL (586.21 mM; Need ultrasonic)
Capadenoson	HY-14917	544417-40-5	520.03	N#CC1=C(C2=CC=C(OCCO)C=C2)C(C#N)=C(SCC3=CSC(C4=CC=C(Cl)C=C4)=N3)N=C1N	Adenosine Receptor	GPCR/G Protein	Capadenoson is a selective agonist of adenosine-A1 receptor.	Free Base	DMSO : ≥ 50 mg/mL (96.15 mM); H2O : < 0.1 mg/mL (insoluble)
AZD4635	HY-101980	1321514-06-0	315.73	NC1=NC(C2=CC=C(F)C=C2)=C(C3=CC(Cl)=NC(C)=C3)N=N1	Adenosine Receptor	GPCR/G Protein	AZD4635 (HTL1071) is a potent, selective and orally active adenosine A2A receptor (A2AR) antagonist. AZD4635 binds to human A2AR with a Ki of 1.7 nM and shows >30-fold selectivity over other adenosine receptors[1].	Free Base	DMSO : ≥ 83.3 mg/mL (263.83 mM); H2O : < 0.1 mg/mL (insoluble)
Regadenoson	HY-A0168	313348-27-5	390.35	OC[C@@H]1[C@H]([C@H]([C@H](N2C=NC3=C2N=C(N4N=CC(C(NC)=O)=C4)N=C3N)O1)O)O	Adenosine Receptor	GPCR/G Protein	Regadenoson is an A2A adenosine receptor agonist that is a coronary vasodilator that is commonly used in pharmacologic stress testing. Target: A2A adenosine receptor Regadenoson produces hyperemia quickly and maintains it for a duration that is useful for radionuclide myocardial perfusion imaging. The selective nature of the drug makes it preferable to other stress agents such as adenosine, which…	Free Base	DMSO : 50 mg/mL (128.09 mM; Need ultrasonic)
Tozadenant	HY-10995	870070-55-6	406.50	O=C(NC1=NC2=C(C=CC(N3CCOCC3)=C2S1)OC)N4CCC(O)(CC4)C	Adenosine Receptor	GPCR/G Protein	Tozadenant is an adenosine A2A receptor antagonist, with Ki of 11.5 nM on human A2A and 6 nM on rhesus A2A.	Free Base	DMSO : 50 mg/mL (123.00 mM; Need ultrasonic)
Proxyphylline	HY-B1742	603-00-9	238.24	O=C(N1C)N(C)C2=C(N(CC(O)C)C=N2)C1=O	Adenosine Receptor	GPCR/G Protein	Proxyphylline is a methylxanthine derivative used as a cardiac stimulant, vasodilator and bronchodilator.	Free Base	DMSO : ≥ 100 mg/mL (419.74 mM)
Istradefylline	HY-10888	155270-99-8	384.43	O=C1C2=C(N=C(/C=C/C3=CC(OC)=C(OC)C=C3)N2C)N(CC)C(N1CC)=O	Adenosine Receptor	GPCR/G Protein	Istradefylline is a very potent, selective and orally active adenosine A2A receptor antagonist with Ki of 2.2 nM in experimental models of Parkinson's disease.	Free Base	DMSO : 25.33 mg/mL (65.89 mM; Need ultrasonic and warming)
Ticlopidine (hydrochloride)	HY-B0153A	53885-35-1	300.25	ClC1=CC=CC=C1CN2CCC3=C(C=CS3)C2.Cl	Adenosine Receptor	GPCR/G Protein	Ticlopidine hydrochloride is an adenosine diphosphate (ADP) receptor inhibitor against platelet aggregation with IC50 of ~2 μM._x000D_ Target: Adenosine diphosphate (ADP)_x000D_ Ticlopidine (trade name Ticlid) is an antiplatelet drug in the thienopyridine family. Ticlopidine hydrochloride inhibits platelet aggregation with IC50 of ~2 μM in men. Like clopidogrel, it is an adenosine diphosphate (AD…	Hydrochloride	DMSO : 50 mg/mL (166.53 mM; Need ultrasonic); H2O : 50 mg/mL (166.53 mM; Need ultrasonic)
N6-Cyclopentyladenosine	HY-103181	41552-82-3	335.36	OC[C@@H]1[C@H]([C@H]([C@H](N2C=NC3=C2N=CN=C3NC4CCCC4)O1)O)O	Adenosine Receptor	GPCR/G Protein	N6-Cyclopentyladenosine (CPA) is a selective Adenosine A1 receptor agonist, with Ki values of 2.3 nM, 790 nM and 43 nM for human A1, A2A and A3 receptors, respectively[1][2].	Free Base	DMSO : 12.5 mg/mL (37.27 mM; Need ultrasonic)
Tecadenoson	HY-19661	204512-90-3	337.33	OC[C@@H]1[C@H]([C@H]([C@H](N2C=NC3=C2N=CN=C3N[C@H]4COCC4)O1)O)O	Adenosine Receptor	GPCR/G Protein	Tecadenoson (CVT-510) is a selective A1 adenosine receptor agonist.	Free Base	DMSO : ≥ 155 mg/mL (459.49 mM)
Preladenant	HY-10889	377727-87-2	503.56	NC1=NC(N(CCN2CCN(C3=CC=C(OCCOC)C=C3)CC2)N=C4)=C4C5=NC(C6=CC=CO6)=NN51	Adenosine Receptor	GPCR/G Protein	Preladenant is a potent and competitive antagonist of the human adenosine A2A receptor with a Ki of 1.1 nM and has over 1000-fold selectivity over other adenosine receptors.	Free Base	DMSO : 5 mg/mL (9.93 mM; Need ultrasonic); H2O : < 0.1 mg/mL (insoluble)
Vipadenant	HY-10857	442908-10-3	321.34	NC1=NC2=C(N=NN2CC3=CC=C(N)C(C)=C3)C(C4=CC=CO4)=N1	Adenosine Receptor	GPCR/G Protein	Vipadenant (BIIB-014; CEB-4520) is an adenosine receptor antagonist, with Kis of 1.3 nM and 68 nM for A2A and A1, respectively.	Free Base	DMSO : ≥ 31 mg/mL (96.47 mM)
Piclidenoson	HY-13591	152918-18-8	510.29	O[C@H]1[C@H](N2C=NC3=C(NCC4=CC=CC(I)=C4)N=CN=C23)O[C@H](C(NC)=O)[C@H]1O	Adenosine Receptor; Apoptosis	Apoptosis; GPCR/G Protein	Piclidenoson (IB-MECA; CF-101) is an agonist of the adenosine A3 receptor with EC50 values of 0.11 μM. _x000D_ IC50 value: 0.11 μM (EC50) [3]_x000D_ Target: adenosine A3 receptor_x000D_ in vitro: Piclidenoson has been shown to play important roles in cell proliferation and apoptosis in a variety of cancer cell lines. The_x000D_ Piclidenoson was capable of decreasing intracellular cyclic adenosine…	Free Base	DMSO : ≥ 45 mg/mL (88.19 mM)
Theophylline	HY-B0809	58-55-9	180.16	O=C(N1C)N(C)C2=C(N=CN2)C1=O	Adenosine Receptor; Autophagy; Endogenous Metabolite; Phosphodiesterase (PDE)	Autophagy; GPCR/G Protein; Metabolic Enzyme/Protease	Theophylline is a nonselective phosphodiesterase (PDE) inhibitor, adenosine receptor blocker, and histone deacetylase (HDAC) activator.	Free Base	DMSO : 11.11 mg/mL (61.67 mM; Need ultrasonic); H2O : 5 mg/mL (27.75 mM; Need ultrasonic)
Theobromine	HY-N0138	83-67-0	180.16	O=C(N1)N(C)C2=C(N(C)C=N2)C1=O	Adenosine Receptor; Endogenous Metabolite	GPCR/G Protein; Metabolic Enzyme/Protease	Theobromine is a methylxanthine found in cacao beans which can inhibit adenosine receptor A1 (AR1) signaling.	Free Base	DMSO : 6 mg/mL (33.30 mM; Need ultrasonic)
Adenosine 5'-monophosphate monohydrate	HY-A0181A	18422-05-4	365.24	O=P(O)(OC[C@@H]1[C@H]([C@H]([C@H](N2C=NC3=C2N=CN=C3N)O1)O)O)O.O	Adenosine Receptor; HSV	Anti-infection; GPCR/G Protein	Adenosine 5'-monophosphate monohydrate is an adenosine A1 receptor agonist. Adenosine 5'-monophosphate monohydrate has significant antiviral activity against HSV-1 and HSV-2.	Free Acid	H2O : 5 mg/mL (13.69 mM; Need ultrasonic and warming)
Doxofylline	HY-B0004	69975-86-6	266.25	O=C(N1C)N(C)C2=C(N(CC3OCCO3)C=N2)C1=O	Adenosine Receptor; Phosphodiesterase (PDE)	GPCR/G Protein; Metabolic Enzyme/Protease	Doxofylline is an antagonist of adenosine A1 receptor which also inhibits phosphodiesterase IV.	Free Base	DMSO : 50 mg/mL (187.79 mM; Need ultrasonic); H2O : 25 mg/mL (93.90 mM; Need ultrasonic)
Diphylline	HY-B0128	479-18-5	254.24	O=C(N1C)N(C)C2=C(N(CC(O)CO)C=N2)C1=O	Adenosine Receptor; Phosphodiesterase (PDE)	GPCR/G Protein; Metabolic Enzyme/Protease	Dyphylline acts as an adenosine receptor antagonist and phosphodiesterase inhibitor, which is used in the treatment of respiratory disorders. Target: Adenosine Receptor; PDE Dyphylline (trade names Dilor, Lufyllin), also known as diprophylline, is a xanthine derivative with bronchodilator and vasodilator effects. It is used in the treatment of respiratory disorders like asthma, cardiac dyspnea, a…	Free Base	H2O : 20 mg/mL (78.67 mM; Need ultrasonic); DMSO : ≥ 50 mg/mL (196.66 mM)
Fipexide	HY-B1124	34161-24-5	388.84	ClC1=CC=C(OCC(N2CCN(CC3=CC=C(OCO4)C4=C3)CC2)=O)C=C1	Adenylate Cyclase; Dopamine Transporter	GPCR/G Protein; Neuronal Signaling	Fipexide, a parachloro-phenossiacetic acid derivative, is a nootropic drug. Fipexide reduces striatal adenylate cyclase activity. Fipexide has positive effect on cognitive performance by dopaminergic neurotransmission. Fipexide is used for senile dementia research[1].	Free Base	DMSO : 50 mg/mL (128.59 mM; Need ultrasonic)
Formoterol (Fumarate)	HY-B0010	43229-80-7	402.44	O=CNC1=CC([C@@H](O)CN[C@H](C)CC2=CC=C(OC)C=C2)=CC=C1O.O=CNC3=CC([C@@H](O)CN[C@H](C)CC4=CC=C(OC)C=C4)=CC=C3O.O=C(O)/C=C/C(O)=O	Adrenergic Receptor	GPCR/G Protein; Neuronal Signaling	Formoterol fumarate(Foradil) is a potent, selective and long-acting β2-adrenoceptor agonist. IC50 Value: 2.1 nM in pregnant C3H/HeN strain mice[5] Target: β2 receptor Budesonide/formoterol in a single inhaler for both maintenance and reliever therapy is now an established therapeutic option for management of inadequately controlled asthma[4]. in vitro:. The long-acting β(2)-agonist formoterol and…	Fumarate	H2O : < 0.1 mg/mL (insoluble); DMSO : ≥ 50 mg/mL (124.24 mM)
(S)-Terazosin	HY-B0371D	109351-33-9	387.43	O=C(N1CCN(C2=NC(N)=C3C=C(OC)C(OC)=CC3=N2)CC1)[C@H]4OCCC4	Adrenergic Receptor	GPCR/G Protein; Neuronal Signaling	(S)-Terazosin is an active S-enantiomer of Terazosin. (S)-Terazosin is a potent and high-affinity α-adrenoceptor antagonist with Ki values of 3.91 nM, 0.79 nM and 1.16 nM for α1a, α1b and α1d-adrenoceptor, respectively. (S)-Terazosin also has high-affinity for α2a, α2B and α2c-adrenoceptor with Ki values of 729 nM, 3.5 nM and 46.4 nM, respectively[1].	Free Base	DMSO : 150 mg/mL (387.17 mM; Need ultrasonic)
Solabegron	HY-19436	252920-94-8	410.89	O=C(C1=CC(C2=CC=CC(NCCNC[C@@H](C3=CC=CC(Cl)=C3)O)=C2)=CC=C1)O	Adrenergic Receptor	GPCR/G Protein; Neuronal Signaling	Solabegron (GW 427353) is a selective β3-adrenergic receptor agonist, stimulating cAMP accumulation in Chinese hamster ovary cells expressing the human β3-AR, with an EC50 value of 22 nM[1]. Solabegron (GW 427353) is being developed for the treatment of overactive bladder and irritable bowel syndrome[1].	Free Acid	DMSO : 250 mg/mL (608.44 mM; Need ultrasonic)
Penbutolol (sulfate)	HY-B1154	38363-32-5	340.47	O[C@@H](CNC(C)(C)C)COC1=CC=CC=C1C2CCCC2.[0.5H2SO4]	Adrenergic Receptor	GPCR/G Protein; Neuronal Signaling	Penbutolol sulfate is able to bind to both beta-1 adrenergic receptors and beta-2 adrenergic receptors (the two subtypes), thus making it a non-selective β blocker. Penbutolol is a sympathomimetic drug，used in the treatment of high blood pressure.	Sulfate	H2O : 5 mg/mL (14.69 mM; Need ultrasonic)
Guanfacine (hydrochloride)	HY-17416	29110-48-3	282.55	O=C(NC(N)=N)CC1=C(Cl)C=CC=C1Cl.[H]Cl	Adrenergic Receptor	GPCR/G Protein; Neuronal Signaling	Guanfacine hydrochloride, an anti-hypertensive agent, is a selective α2A-adrenoceptor agonist with Kd of 31 nM and displays 60-fold selectivity over α2B-adrenoceptors. _x000D_ IC50 Value: 31 nM(Kd)_x000D_ Target: Adrenergic Receptor_x000D_ Guanfacine is a sympatholytic. It is a selective α2A receptor agonist. These receptors are concentrated heavily in the prefrontal cortex and the locus coeruleu…	Hydrochloride	DMSO : ≥ 30 mg/mL (106.18 mM)
Carbazochrome (sodium sulfonate)	HY-B0491A	51460-26-5	322.27	O=S(C(CC1=C/C2=N/NC(N)=O)N(C)C1=CC2=O)(O[Na])=O	Adrenergic Receptor	GPCR/G Protein; Neuronal Signaling	Carbazochrome (sodium sulfonate) (AC-17) is an antihemorrhagic agent._x000D_ Target: Others_x000D_ Carbazochrome is an antihemorrhagic agent that will cease blood flow by causing the aggregation and adhesion of platelets in the blood to form a platelet plug, ceasing blood flow from an open wound. It is hoped that this drug can be used in the future for preventing excessive blood flow during surgi…	Sodium	DMSO : ≥ 49 mg/mL (152.05 mM)
Terazosin (hydrochloride dihydrate)	HY-B0371A	70024-40-7	459.92	O=C(N1CCN(C2=NC(N)=C3C=C(OC)C(OC)=CC3=N2)CC1)C4OCCC4.O.Cl.O	Adrenergic Receptor	GPCR/G Protein; Neuronal Signaling	Terazosin hydrochloride dihydrate is a quinazoline derivative and a competitive and orally active α1-adrenoceptor antagonist. Terazosin hydrochloride dihydrate works by relaxing blood vessels and the opening of the bladder. Terazosin hydrochloride dihydrate has the potential for benign prostatic hyperplasia (BPH) and high blood pressure treatment[1][2][3].	Hydrochloride	DMSO : 50 mg/mL (108.71 mM; Need ultrasonic); H2O : 12.5 mg/mL (27.18 mM; Need ultrasonic)
Phentolamine (mesylate)	HY-B0362A	65-28-1	377.46	CS(O)(=O)=O.CC1=CC=C(N(C2=CC(O)=CC=C2)CC3=NCCN3)C=C1	Adrenergic Receptor	GPCR/G Protein; Neuronal Signaling	Phentolamine mesylate is a competitive, reversible α-adrenoceptor antagonist with an IC50 between 5 and 30 nM.	Mesylate	H2O : ≥ 50 mg/mL (132.46 mM)
Atipamezole	HY-12380A	104054-27-5	212.29	CCC1(C2=CN=CN2)CC3=C(C=CC=C3)C1	Adrenergic Receptor	GPCR/G Protein; Neuronal Signaling	Atipamezole is a synthetic α2-adrenoceptor antagonist with a Ki of 1.6 nM.	Free Base	DMSO : ≥ 30 mg/mL (141.32 mM)
Naftopidil	HY-B0391	57149-07-2	392.49	OC(CN1CCN(C(C=CC=C2)=C2OC)CC1)COC3=CC=CC4=CC=CC=C34	Adrenergic Receptor	GPCR/G Protein; Neuronal Signaling	Naftopidil (Flivas), a selective α1-adrenergic receptor antagonist or alpha blocker, is an antihypertensive drug. Target: α1-Adrenergic Receptor Naftopidil significantly improved the overall international prostatic symptom score ; from 19.2±7.9 to 11.7±5.8 in the M group and from 19.4±6.4 to 12.3±6.8 in the E group (p<0.0001), QOL score from 4.9±0.8 to 3.2±1.4 in the M group and from 5.0±0.8 to 3…	Free Base	H2O : < 0.1 mg/mL (insoluble); DMSO : 33.33 mg/mL (84.92 mM; Need ultrasonic)
Labetalol (hydrochloride)	HY-B1108	32780-64-6	364.87	O=C(N)C1=CC(C(O)CNC(C)CCC2=CC=CC=C2)=CC=C1O.[H]Cl	Adrenergic Receptor	GPCR/G Protein; Neuronal Signaling	Labetalol hydrochloride is a mixed alpha/beta adrenergic antagonist that is used to treat high blood pressure.	Hydrochloride	DMSO : ≥ 100 mg/mL (274.07 mM); H2O : 20 mg/mL (54.81 mM; Need ultrasonic)
Betaxolol	HY-B0381	63659-18-7	307.43	OC(CNC(C)C)COC1=CC=C(CCOCC2CC2)C=C1	Adrenergic Receptor	GPCR/G Protein; Neuronal Signaling	Betaxolol is a selective beta1 adrenergic receptor blocker used in the treatment of hypertension and glaucoma._x000D_ Target: Beta1 Adrenergic Receptor_x000D_ Betaxolol is a cardioselective beta-adrenergic receptor blocking agent. Betaxolol (5 mg/kg via i.p. injection) was administered at 24 and then 44 h following the final chronic cocaine administration. Animals treated with betaxolol during co…	Free Base	H2O : < 0.1 mg/mL (insoluble); DMSO : ≥ 100 mg/mL (325.28 mM)
Atenolol	HY-17498	29122-68-7	266.34	O=C(N)CC1=CC=C(OCC(O)CNC(C)C)C=C1	Adrenergic Receptor	GPCR/G Protein; Neuronal Signaling	Atenolol is a selective β1 receptor antagonist._x000D_ Target: Adrenergic Receptor_x000D_ Atenolol is a cardioselective beta-adrenergic blocker possessing properties and potency similar to propranolol, but without a negative inotropic effect [1, 2]. _x000D_	Free Base	H2O : 8.33 mg/mL (31.28 mM; Need ultrasonic); DMSO : 100 mg/mL (375.46 mM; Need ultrasonic)
Mirabegron	HY-14773	223673-61-8	396.51	O=C(NC1=CC=C(CCNC[C@H](O)C2=CC=CC=C2)C=C1)CC3=CSC(N)=N3	Adrenergic Receptor	GPCR/G Protein; Neuronal Signaling	Mirabegron is a selective β3-adrenoceptor agonist with EC50 of 22.4 nM.	Free Base	DMSO : 100 mg/mL (252.20 mM; Need ultrasonic)
(±)-Bisoprolol (hemifumarate)	HY-B0076	104344-23-2	766.96	OC(CNC(C)C)COC1=CC=C(COCCOC(C)C)C=C1.OC(CNC(C)C)COC2=CC=C(COCCOC(C)C)C=C2.OC(/C=C/C(O)=O)=O	Adrenergic Receptor	GPCR/G Protein; Neuronal Signaling	(±)-Bisoprolol (hemifumarate) is a selective type β1 adrenergic receptor blocker. Target: Adrenergic Receptor Approved: July 31, 1992 Bisoprolol, on beta 1-adrenoceptor peptide induced autoimmune myocardial damage. In the animal model of autoimmune cardiomyopathy induced by active immunization of rabbits with beta 1-adrenoceptor peptide, bisoprolol was given at a dose of 3 mg/day throughout the s…	Fumarate	H2O : 20 mg/mL (26.08 mM; Need ultrasonic); DMSO : ≥ 50 mg/mL (65.19 mM)
Dapiprazole (hydrochloride)	HY-A0142A	72822-13-0	361.91	CC1=CC=CC=C1N2CCN(CCC3=NN=C4CCCCN43)CC2.[H]Cl	Adrenergic Receptor	GPCR/G Protein; Neuronal Signaling	Dapiprazole hydrochloride is a potent α-adrenergic blocking drug, which is used to reverse mydriasis after eye examination._x000D_ (1) It inhibits amphetamine toxicity and alcohol and morphine withdrawal syndromes, produces sedation, blocks conditioned avoidance reflexes and reduces the response to noxious stimuli._x000D_ (2) The orally administrated daily dose varied from 30 to 90 mg._x000D_	Hydrochloride	DMSO : ≥ 31 mg/mL (85.66 mM)
Ritodrine (hydrochloride)	HY-B0452	23239-51-2	323.81	OC1=CC=C(CCN[C@H](C)[C@@H](O)C2=CC=C(O)C=C2)C=C1.Cl	Adrenergic Receptor	GPCR/G Protein; Neuronal Signaling	Ritodrine hydrochloride (DU21220 hydrochloride) is a β-2 adrenergic receptor agonist. Target: β-2 Adrenergic Receptor Ritodrine is a tocolytic drug, used to stop premature labor. Ritodrine can significantly prolong a short interval more quickly but with relatively more side effects than magnesium sulphate. Stratified RCTs for different gestational ages and different labour stages should be design…	Hydrochloride	10 mM in DMSO
Phenoxybenzamine (hydrochloride)	HY-B0431A	63-92-3	340.29	CC(COC1=CC=CC=C1)N(CCCl)CC2=CC=CC=C2.Cl	Adrenergic Receptor	GPCR/G Protein; Neuronal Signaling	Phenoxybenzamine hydrochloride is a selective antagonist of both α-adrenoceptor and calmodulin that is commonly used for the treatment of hypertension, specifically caused by pheochromocytoma.	Hydrochloride	DMSO : 100 mg/mL (293.87 mM; Need ultrasonic); H2O : < 0.1 mg/mL (insoluble)
L-(-)-α-Methyldopa (hydrate)	HY-B0225B	41372-08-1	238.24	OC1=C(O)C=CC(C[C@@](C)(C(O)=O)N)=C1.[1.5H2O]	Adrenergic Receptor	GPCR/G Protein; Neuronal Signaling	L-(-)-α-Methyldopa hydrate is an alpha-adrenergic agonist (selective for α2-adrenergic receptors) psychoactive drug used as a sympatholytic or antihypertensive._x000D_ Target: alpha-adrenergic agonist_x000D_ Methyldopa is an alpha-adrenergic agonist (selective for α2-adrenergic receptors) psychoactive drug used as a sympatholytic or antihypertensive. Its use is now mostly deprecated following the…	Free Acid	DMSO : 33.33 mg/mL (139.90 mM; Need ultrasonic); H2O : 1 mg/mL (4.20 mM; Need ultrasonic)
DL-Norepinephrine (hydrochloride)	HY-N7142	55-27-6	205.64	OC1=CC=C(C(O)CN)C=C1O.[H]Cl	Adrenergic Receptor	GPCR/G Protein; Neuronal Signaling	DL-Norepinephrine hydrochloride is a synthetic phenylethylamine that mimics the sympathomimetic actions of the endogenous norepinephrine．DL-Norepinephrine hydrochloride is a neurotransmitter targets α1 and β1 adrenoceptors, has an increasing effect on subendocardial oxygen tension[1].	Hydrochloride	DMSO : 125 mg/mL (607.86 mM; Need ultrasonic)
Vilanterol (trifenatate)	HY-14300A	503070-58-4	774.77	OC1=CC=C([C@@H](O)CNCCCCCCOCCOCC2=C(Cl)C=CC=C2Cl)C=C1CO.O=C(O)C(C3=CC=CC=C3)(C4=CC=CC=C4)C5=CC=CC=C5	Adrenergic Receptor	GPCR/G Protein; Neuronal Signaling	Vilanterol trifenatate (GW642444 trifenatate) is a long-acting β2-adrenoceptor (β2-AR) agonist with inherent 24-hour activity. The pEC50s for β2-AR, β1-AR and β3-AR are 10.37, 6.98 and 7.36, respectively.	Trifenatate	H2O : < 0.1 mg/mL (insoluble); DMSO : 100 mg/mL (129.07 mM; Need ultrasonic)
Amibegron hydrochloride	HY-103207	121524-09-2	440.36	O=C(OCC)COC1=CC=C2CC[C@H](NC[C@@H](C3=CC=CC(Cl)=C3)O)CC2=C1.[H]Cl	Adrenergic Receptor	GPCR/G Protein; Neuronal Signaling	Amibegron hydrochloride is a selective β3-adrenoceptor agonist, with an EC50 of 3.5 nM for β-adrenoceptor in rat colon; Amibegron hydrochloride has anxiolytic and antidepressant activity.	Hydrochloride	10 mM in DMSO
Landiolol (hydrochloride)	HY-100607A	144481-98-1	546.05	O=C(OC[C@H]1OC(C)(C)OC1)CCC2=CC=C(OC[C@@H](O)CNCCNC(N3CCOCC3)=O)C=C2.[H]Cl	Adrenergic Receptor	GPCR/G Protein; Neuronal Signaling	Landiolol hydrochloride (ONO1101 hydrochloride) is a highly beta1 selective ultra-short acting beta-blocker (β1/β2 selectivity?=?255:1, a half-life of 4?min)， acts as an adrenoceptor antagonist[1].	Hydrochloride	DMSO : 250 mg/mL (457.83 mM; Need ultrasonic)
Tolazoline (hydrochloride)	HY-A0066A	59-97-2	196.68	[H]Cl.C1(CC2=CC=CC=C2)=NCCN1	Adrenergic Receptor	GPCR/G Protein; Neuronal Signaling	Tolazoline (hydrochloride)(Imidaline (hydrochloride)) Hcl is a non-selective competitive α-adrenergic receptor antagonist._x000D_ IC50 value:_x000D_ Target: α-adrenoceptor antagonist_x000D_ Tolazoline can be synthesized by the heterocyclation of the ethyl ester of iminophenzylacetic acid with ethylene diamine, which forms the desired product. The structure of tolazoline is strikingly similar to α…	Hydrochloride	DMSO : 33.33 mg/mL (169.46 mM; Need ultrasonic); H2O : ≥ 50 mg/mL (254.22 mM)
Indacaterol	HY-14299	312753-06-3	392.49	OC1=CC=C([C@@H](O)CNC2CC(C=C(CC)C(CC)=C3)=C3C2)C4=C1NC(C=C4)=O	Adrenergic Receptor	GPCR/G Protein; Neuronal Signaling	Indacaterol(Onbrez; Arcapta) is an ultra-long-acting β-adrenoceptor agonist. IC50 value: Target: β-adrenoceptor Indacaterol inhibits cAMP production in Chinese hamster ovary cells stably transfected with human β2 adrenoceptors with pEC50 of 8.06. Indacaterol inhibits electrically induced contraction on the electrically stimulated guinea pig trachea in a concentration-dependent manner with pEC50 o…	Free Base	DMSO : 83.33 mg/mL (212.31 mM; Need ultrasonic)
Detomidine (hydrochloride)	HY-B0163A	90038-01-0	222.71	CC1=C(C)C(CC2=CN=CN2)=CC=C1.Cl	Adrenergic Receptor	GPCR/G Protein; Neuronal Signaling	Detomidine hydrochloride produce dose-dependent sedative and analgesic effects, is a nonnarcotic, synthetic α2-adrenergic agonist Target: α2-adrenergic agonist Detomidine is an imidazole derivative and α2-adrenergic agonist, used as a large animal sedative, primarily used in horses. It is usually available as the salt detomidine hydrochloride. It is a prescription medication available to veterina…	Hydrochloride	H2O : 20 mg/mL (89.80 mM; Need ultrasonic); DMSO : ≥ 100 mg/mL (449.01 mM)
Nicergoline	HY-B0702	27848-84-6	484.39	CO[C@@]([C@@]1([H])C2)(C[C@@H](COC(C3=CN=CC(Br)=C3)=O)CN1C)C4=C5C2=CN(C)C5=CC=C4	Adrenergic Receptor	GPCR/G Protein; Neuronal Signaling	Nicergoline is an ergot derivative used to treat senile dementia and other disorders with vascular origins. Target: Alpha-1A adrenergic receptor Nicergoline acts by inhibiting the postsynaptic alpha(1)-adrenoceptors on vascular smooth muscle. This inhibits the vasoconstrictor effect of circulating and locally released catecholamines (epinephrine and norepinephrine), resulting in peripheral vasodi…	Free Base	DMSO : 100 mg/mL (206.45 mM; Need ultrasonic)
Alfuzosin	HY-B0192	81403-80-7	389.45	O=C(C1OCCC1)NCCCN(C2=NC(N)=C3C=C(OC)C(OC)=CC3=N2)C	Adrenergic Receptor	GPCR/G Protein; Neuronal Signaling	Alfuzosin is an α1 adrenergic receptor antagonist used to treat benign prostatic hyperplasia (BPH)._x000D_ Target: α1 adrenergic receptor_x000D_ Alfuzosin, a new quinazoline derivative, acts as a selective and competitive antagonist of alpha 1-adrenoceptor-mediated contraction of prostatic, prostatic capsule, bladder base and proximal urethral smooth muscle, thereby reducing the tone of these str…	Free Base	DMSO : ≥ 50 mg/mL (128.39 mM)
Silodosin	HY-10122	160970-54-7	495.53	O=C(N)C1=CC(C[C@@H](C)NCCOC2=CC=CC=C2OCC(F)(F)F)=CC3=C1N(CC3)CCCO	Adrenergic Receptor	GPCR/G Protein; Neuronal Signaling	Silodosin (KAD 3213; KMD 3213) is a potent, selective and orally active α1A-adrenergic receptor (α1A-AR) blocker. Silodosin exhibits high affinity for α1A-AR (Ki=0.036 nM), over 162-fold and 50-fold than for α1B-AR and α1D-AR with Ki values of 21 nM and 2.0 nM, respectively. Silodosin is an effective and well-tolerated agent, it can be used for the investigation of LUTS/BPH[1][3].	Free Base	DMSO : ≥ 50 mg/mL (100.90 mM)
Clorprenaline hydrochloride	HY-B1347	6933-90-0	250.16	OC(CNC(C)C)C1=CC=CC=C1Cl.[H]Cl	Adrenergic Receptor	GPCR/G Protein; Neuronal Signaling	Clorprenaline hydrochloride is a β2-adrenergic receptor agonist that is implicated in bronchial expansion. Clorprenaline has the potential for asthma research[1][2].	Hydrochloride	DMSO : 100 mg/mL (399.74 mM; Need ultrasonic); H2O : ≥ 100 mg/mL (399.74 mM)
Salmeterol	HY-14302	89365-50-4	415.57	OC1=CC=C(C(O)CNCCCCCCOCCCCC2=CC=CC=C2)C=C1CO	Adrenergic Receptor	GPCR/G Protein; Neuronal Signaling	Salmeterol is a long-acting beta2-adrenergic receptor (beta 2AR) agonist used clinically to treat asthma._x000D_ Target: beta2-Adrenergic Receptor_x000D_ Salmeterol is a long-acting beta2-adrenergic receptor agonist drug that is prescribed for the treatment of asthma and chronic obstructive pulmonary disease (COPD). salmeterol also binds with very high affinity at a second site, termed the "exosi…	Free Base	DMSO : ≥ 100 mg/mL (240.63 mM)
Brimonidine	HY-B0659	59803-98-4	292.13	BrC1=C2N=CC=NC2=CC=C1NC3=NCCN3	Adrenergic Receptor	GPCR/G Protein; Neuronal Signaling	Brimonidine (UK 14304) is a full α2-adrenergic receptor (α2-AR) agonist.	Free Base	DMSO : 50 mg/mL (171.16 mM; Need ultrasonic)
Guanabenz (Acetate)	HY-B0566	23256-50-0	291.13	ClC1=C(/C=N/NC(N)=N)C(Cl)=CC=C1.CC(O)=O	Adrenergic Receptor	GPCR/G Protein; Neuronal Signaling	Guanabenz (Acetate) (BR-750) is an alpha-2 selective adrenergic agonist used as an antihypertensive agent.	Acetate	DMSO : ≥ 51 mg/mL (175.18 mM)
(+)-Penbutolol	HY-116790A	38363-41-6	291.43	O[C@@H](COC1=C(C=CC=C1)C2CCCC2)CNC(C)(C)C	Adrenergic Receptor	GPCR/G Protein; Neuronal Signaling	(+)-Penbutolol is a β-adrenoceptor antagonist, with an IC50 of 0.74 μM[1]. (+)-Penbutolol is an optical isomer of l-penbutolol with Na+ channel-blocking action[2].	Free Base	10 mM in DMSO
Ivabradine (hydrochloride)	HY-B0162A	148849-67-6	505.05	O=C1N(CCCN(C[C@@H]2C3=CC(OC)=C(OC)C=C3C2)C)CCC4=CC(OC)=C(OC)C=C4C1.Cl	Adrenergic Receptor	GPCR/G Protein; Neuronal Signaling	Ivabradine hydrochloride?is an orally bioavailable, hyperpolarization-activated, cyclic nucleotide-gated (HCN) channel blocker.	Hydrochloride	DMSO : 25 mg/mL (49.50 mM; Need ultrasonic); H2O : 50 mg/mL (99.00 mM; Need ultrasonic)
Brimonidine (tartrate)	HY-B0659A	70359-46-5	442.22	O=C(O)[C@H](O)[C@@H](O)C(O)=O.BrC1=C2N=CC=NC2=CC=C1NC3=NCCN3	Adrenergic Receptor	GPCR/G Protein; Neuronal Signaling	Brimonidine tartrate (UK 14304 tartrate) is a full α2-adrenergic receptor (α2-AR) agonist.	Tartrate	DMSO : 50 mg/mL (113.07 mM; Need ultrasonic); H2O : 25 mg/mL (56.53 mM; Need ultrasonic)
Carteolol hydrochloride	HY-17495A	51781-21-6	328.83	O=C1NC2=C(C(OCC(O)CNC(C)(C)C)=CC=C2)CC1.Cl	Adrenergic Receptor	GPCR/G Protein; Neuronal Signaling	Carteolol hydrochloride (OPC-1085 hydrochloride) is a non-selective beta blocker used to treat glaucoma.	Hydrochloride	DMSO : 13.33 mg/mL (40.54 mM; Need ultrasonic and warming)
Hydrocortisone 17-butyrate	HY-B0983	13609-67-1	432.55	C[C@@]12[C@](C(CO)=O)(OC(CCC)=O)CC[C@@]1([H])[C@]3([H])CCC4=CC(CC[C@]4(C)[C@@]3([H])[C@@H](O)C2)=O	Adrenergic Receptor	GPCR/G Protein; Neuronal Signaling	Hydrocortisone 17-butyrate is an adrenocortico hormone	Free Base	DMSO : ≥ 125 mg/mL (288.98 mM)
Amezinium (methylsulfate)	HY-A0275	30578-37-1	313.33	COC1=CC(N)=CN=[N+]1C2=CC=CC=C2.O=S(OC)([O-])=O	Adrenergic Receptor	GPCR/G Protein; Neuronal Signaling	Amezinium metilsulfate has multiple mechanisms, including stimulation of alpha and beta-1 receptors and inhibition ofnoradrenaline and tyramine uptake. _x000D_ Target: alpha and beta-1 receptors_x000D_ Amezinium metilsulfate is a sympathomimetic drug used for the treatment of low blood pressure. Cardiovascular effects of the new sympathomimetic Amezinium metilsulphate are investigated in 25 patie…	Methylsulfate	DMSO : ≥ 34 mg/mL (108.51 mM)
Lofexidine	HY-B1052A	31036-80-3	259.13	CC(C1=NCCN1)OC2=C(Cl)C=CC=C2Cl	Adrenergic Receptor	GPCR/G Protein; Neuronal Signaling	Lofexidine is a selective α2-receptor agonist, commonly used to alleviate the physical symptoms of heroin and other types of opioid withdrawal[1][2].	Free Base	DMSO : 62.5 mg/mL (241.19 mM; Need ultrasonic)
Tizanidine (hydrochloride)	HY-B0194A	64461-82-1	290.17	ClC1=C(NC2=NCCN2)C3=NSN=C3C=C1.Cl	Adrenergic Receptor	GPCR/G Protein; Neuronal Signaling	Tizanidine hydrochloride is an α2-adrenergic receptor agonist and inhibits neurotransmitter release from CNS noradrenergic neurons._x000D_ Target: α2-adrenergic receptor_x000D_ Tizanidine is a drug that is used as a muscle relaxant. It is a centrally acting α2 adrenergic agonist. It is used to treat the spasms, cramping, and tightness of muscles caused by medical problems such as multiple scleros…	Hydrochloride	H2O : 20 mg/mL (68.93 mM; Need ultrasonic)
Betaxolol (hydrochloride)	HY-B0381A	63659-19-8	343.89	OC(CNC(C)C)COC1=CC=C(CCOCC2CC2)C=C1.[H]Cl	Adrenergic Receptor	GPCR/G Protein; Neuronal Signaling	Betaxolol Hydrochloride is a selective beta1 adrenergic receptor blocker used in the treatment of hypertension and glaucoma._x000D_ Target: Beta1 Adrenergic Receptor_x000D_ Betaxolol hydrochloride is a cardioselective beta-adrenergic receptor blocking agent. _x000D_ Betaxolol hydrochloride (5 mg/kg via i.p. injection) was administered at 24 and then 44 h following the final chronic cocaine admini…	Hydrochloride	H2O : 10 mg/mL (29.08 mM; Need ultrasonic); DMSO : ≥ 100 mg/mL (290.79 mM)
Tetrahydrozoline (hydrochloride)	HY-B0556A	522-48-5	236.74	C1(C2CCCC3=C2C=CC=C3)=NCCN1.Cl	Adrenergic Receptor	GPCR/G Protein; Neuronal Signaling	Tetrahydrozoline (hydrochloride) is a α-adrenoceptor agonist. _x000D_ Target: α-adrenoceptor_x000D_ ahydrozoline is an imidazoline derivative with alpha receptor agonist activity widely available in over-the-counter topical ocular and nasal formulations. More than 1,600 cases of oral exposures are reported to United States poison centers annually (1,2). Reports of significant toxicity from tetrah…	Hydrochloride	DMSO : 16.67 mg/mL (70.41 mM; Need ultrasonic); H2O : ≥ 50 mg/mL (211.20 mM)
Fenoterol (hydrobromide)	HY-B0976A	1944-12-3	384.26	[H]Br.OC1=CC(C(O)CNC(C)CC2=CC=C(O)C=C2)=CC(O)=C1	Adrenergic Receptor	GPCR/G Protein; Neuronal Signaling	Fenoterol hydrobromide is a β 2 adrenergic agonist designed to open up the airways to the lungs, is classed as sympathomimetic β2 agonist and asthma medication.	Bromide	DMSO : ≥ 38 mg/mL (98.89 mM); H2O : 25 mg/mL (65.06 mM; Need ultrasonic)
Salmeterol (xinafoate)	HY-17453	94749-08-3	603.75	O=C(C1=CC=C2C=CC=CC2=C1O)O.OC3=C(CO)C=C(C(CNCCCCCCOCCCCC4=CC=CC=C4)O)C=C3	Adrenergic Receptor	GPCR/G Protein; Neuronal Signaling	Salmeterol xinafoate is a long-acting beta-2 adrenergic receptor (β2AR) agonist, with Ki of 1.5 nM for WT β2AR, and used for asthma treatment.	Xinafoate	DMSO : ≥ 50 mg/mL (82.82 mM)
Medetomidine	HY-17034	86347-14-0	200.28	CC(C1=CN=CN1)C2=CC=CC(C)=C2C	Adrenergic Receptor	GPCR/G Protein; Neuronal Signaling	Medetomidine(Domtor) is a potent, highly selective α2-adrenoceptor agonist (Ki values are 1.08 and 1750 nM for α2- and α1-adrenoceptors respectively). IC50 value: Target: α2-adrenoceptor Medetomidine displays greater selectivity over α1-adrenoceptors than clonidine and UK 14,304 (1620-, 220- and 300-fold respectively). Medetomidine inhibits twitch response in electrically stimulated mouse vas def…	Free Base	H2O : < 0.1 mg/mL (insoluble); DMSO : 100 mg/mL (499.30 mM; Need ultrasonic)
Rauwolscine (hydrochloride)	HY-12710A	6211-32-1	390.90	[H]Cl.[H][C@]12C(NC3=C4C=CC=C3)=C4CCN1C[C@@]5([H])CC[C@H](O)[C@@H](C(OC)=O)[C@]5(C2)[H]	Adrenergic Receptor	GPCR/G Protein; Neuronal Signaling	Rauwolscine hydrochloride is a potent and specific α2 adrenergic receptor antagonist with a Ki of 12 nM.	Hydrochloride	DMSO : 6 mg/mL (15.35 mM; Need ultrasonic); H2O : 5 mg/mL (12.79 mM; Need ultrasonic)
Clonidine (hydrochloride)	HY-B0409A	4205-91-8	266.55	ClC1=C(NC2=NCCN2)C(Cl)=CC=C1.Cl	Adrenergic Receptor	GPCR/G Protein; Neuronal Signaling	Clonidine hydrochloride is an agonist of α2-adrenoceptor and potent antihypertensive agent.	Hydrochloride	DMSO : 7.6 mg/mL (28.51 mM; Need ultrasonic and warming); H2O : 33.33 mg/mL (125.04 mM; Need ultrasonic)
Xylometazoline (hydrochloride)	HY-B0475	1218-35-5	280.84	CC1=C(CC2=NCCN2)C(C)=CC(C(C)(C)C)=C1.Cl	Adrenergic Receptor	GPCR/G Protein; Neuronal Signaling	Xylometazoline hydrochloride is an α-adrenoceptor agonist commonly used as nasal decongestant._x000D_ Target: α-Adrenoceptor_x000D_ Xylometazoline hydrochloride is a nasal decongestant spray that constricts nasal blood vessels and increases nasal airflow, enabling patients with a blocked nose to breathe more easily. _x000D_ Xylometazoline hydrochloride is an effective and well-tolerated decongest…	Hydrochloride	DMSO : 25 mg/mL (89.02 mM; Need ultrasonic); H2O : 50 mg/mL (178.04 mM; Need ultrasonic)
Atipamezole (hydrochloride)	HY-12380	104075-48-1	248.75	CCC1(C2=CN=CN2)CC3=C(C=CC=C3)C1.[H]Cl	Adrenergic Receptor	GPCR/G Protein; Neuronal Signaling	Atipamezole hydrochloride is a synthetic α2-adrenoceptor antagonist with a Ki of 1.6 nM.	Hydrochloride	DMSO : ≥ 47 mg/mL (188.94 mM); H2O : 75 mg/mL (301.51 mM; Need ultrasonic and warming)
(R)-Terazosin	HY-B0371B	109351-34-0	387.43	O=C(N1CCN(C2=NC(N)=C3C=C(OC)C(OC)=CC3=N2)CC1)[C@@H]4OCCC4	Adrenergic Receptor	GPCR/G Protein; Neuronal Signaling	(R)-Terazosin is an active R-enantiomer of Terazosin. (R)-Terazosin is a potent α1-adrenoceptor antagonist with Ki values of 6.51 nM, 1.01 nM and 1.97 nM for α1a, α1b and α1d-adrenoceptor, respectively[1].	Free Base	DMSO : 75 mg/mL (193.58 mM; Need ultrasonic)
Acebutolol (hydrochloride)	HY-17497A	34381-68-5	372.89	CCCC(NC1=CC=C(OCC(O)CNC(C)C)C(C(C)=O)=C1)=O.Cl	Adrenergic Receptor	GPCR/G Protein; Neuronal Signaling	Acebutolol hydrochloride is a β1 adrenergic receptor (β1AR) antagonist. Acebutolol hydrochloride is used in the treatment of hypertension, angina pectoris and cardiac arrhythmias[1][2][3].	Hydrochloride	H2O : ≥ 50 mg/mL (134.09 mM); DMSO : 100 mg/mL (268.18 mM; Need ultrasonic)
Bambuterol hydrochloride	HY-17501A	81732-46-9	403.90	OC(C1=CC(OC(N(C)C)=O)=CC(OC(N(C)C)=O)=C1)CNC(C)(C)C.[H]Cl	Adrenergic Receptor	GPCR/G Protein; Neuronal Signaling	Bambuterol hydrochloride ((±)-Bambuterol hydrochloride; KWD-2183 hydrochloride) is a long acting beta-adrenoceptor agonist (LABA) used in the treatment of asthma; it also is a prodrug of terbutaline.	Hydrochloride	DMSO : 120 mg/mL (297.10 mM; Need ultrasonic); H2O : 2.4 mg/mL (5.94 mM; Need ultrasonic)
Levobetaxolol (hydrochloride)	HY-B0381B	116209-55-3	343.89	O[C@@H](CNC(C)C)COC1=CC=C(CCOCC2CC2)C=C1.[H]Cl	Adrenergic Receptor	GPCR/G Protein; Neuronal Signaling	Levobetaxolol hydrochloride is a beta-adrenergic receptor inhibitor (beta blocker) that can lower the pressure in the eye. Levobetaxolol hydrochloride can be used for the research of glaucoma.	Hydrochloride	DMSO : ≥ 100 mg/mL (290.79 mM); H2O : 25 mg/mL (72.70 mM; Need ultrasonic)
Metaproterenol (hemisulfate)	HY-B1276	5874-97-5	260.30	O=S(O)(O)=O.OC1=CC(O)=CC(C(O)CNC(C)C)=C1.[1/2]	Adrenergic Receptor	GPCR/G Protein; Neuronal Signaling	Metaproterenol hemisulfate (Orciprenaline hemisulfate) is a direct-acting sympathomimetic and a β2-adrenergic receptor (β2AR) agonist with an IC50 of 68 nM. Metaproterenol hemisulfate also has anti-inflammatory activity[1][2].	Sulfate	DMSO : 125 mg/mL (480.22 mM; Need ultrasonic)
(S)-Timolol (Maleate)	HY-17380	26921-17-5	432.49	O[C@H](COC1=NSN=C1N2CCOCC2)CNC(C)(C)C.O=C(O)/C=C\C(O)=O	Adrenergic Receptor	GPCR/G Protein; Neuronal Signaling	(S)-Timolol Maleate (L-714,465 Maleate) is a non-cardioselective hydrophilic β-adrenoceptor blocker. (S)-Timolol Maleate is widely used as standard medication for intraocular pressure (glaucoma) by preventing the production of aqueous humor. (S)-Timolol Maleate can be used for hypertension, angina pectoris and myocardial infarction[1][2][3].	Maleate	DMSO : 100 mg/mL (231.22 mM; Need ultrasonic)
(R)-(+)-Atenolol	HY-B2111	56715-13-0	266.34	O=C(N)CC1=CC=C(OC[C@H](O)CNC(C)C)C=C1	Adrenergic Receptor	GPCR/G Protein; Neuronal Signaling	(R)-(+)-Atenolol is the less active enantiomer of the (R,S)-atenolol. (R,S)-atenolol is a β-adrenergic receptor antagonist[1][2].	Free Base	DMSO : ≥ 100 mg/mL (375.46 mM)
Moxisylyte (hydrochloride)	HY-B1435	964-52-3	315.84	CC(C1=C(OCCN(C)C)C=C(C)C(OC(C)=O)=C1)C.[H]Cl	Adrenergic Receptor	GPCR/G Protein; Neuronal Signaling	Moxisylyte (hydrochloride) is (alpha 1-blocker) antagonist, it can vasodilates cerebral vessels without reducing blood pressure. It is also used locally in the eye to reverse the mydriasis caused by phenylephrine and other sympathomimetic agents. [1][2]	Hydrochloride	DMSO : 20 mg/mL (63.32 mM; Need ultrasonic); H2O : ≥ 50 mg/mL (158.31 mM)
L-Epinephrine (Bitartrate)	HY-B0447A	51-42-3	333.29	O[C@H](C1=CC(O)=C(O)C=C1)CNC.O[C@@H](C(O)=O)[C@@H](O)C(O)=O	Adrenergic Receptor	GPCR/G Protein; Neuronal Signaling	L-Epinephrine bitartrate is an α-adrenergic and β-adrenergic receptor agonist. L-Epinephrine is a hormone secreted by the medulla of the adrenal glands.	Tartrate	H2O : ≥ 50 mg/mL (150.02 mM); DMSO : 50 mg/mL (150.02 mM; Need ultrasonic); H2O : 100 mg/mL (300.04 mM; adjust pH to 2 with HCl)
Oxprenolol (hydrochloride)	HY-B1486	6452-73-9	301.81	OC(COC1=CC=CC=C1OCC=C)CNC(C)C.[H]Cl	Adrenergic Receptor	GPCR/G Protein; Neuronal Signaling	Oxprenolol hydrochloride (Ba 39089) is an orally bioavailable β-adrenergic receptor (β-AR) antagonist with a Ki of 7.10 nM in a radioligand binding assay using rat heart muscle[1].	Hydrochloride	DMSO : 250 mg/mL (828.34 mM; Need ultrasonic)
Propranolol (hydrochloride)	HY-B0573	318-98-9	295.80	OC(CNC(C)C)COC1=CC=CC2=CC=CC=C12.Cl	Adrenergic Receptor	GPCR/G Protein; Neuronal Signaling	Propranolol hydrochloride is a nonselective β-adrenergic receptor (βAR) antagonist, has high affinity for the β1AR and β2AR with Ki values of 1.8 nM and 0.8 nM, respectively[1]. Propranolol hydrochloride inhibits [3H]-DHA binding to rat brain membrane preparation with an IC50 of 12 nM[2]. Propranolol hydrochloride is used for study of hypertension, pheochromocytoma, myocardial infarction, cardiac…	Hydrochloride	DMSO : ≥ 150 mg/mL (507.10 mM); H2O : 33.33 mg/mL (112.68 mM; Need ultrasonic)
Indacaterol (maleate)	HY-14299A	753498-25-8	508.56	O=C1NC2=C(C([C@@H](O)CNC3CC4=C(C=C(CC)C(CC)=C4)C3)=CC=C2O)C=C1.O=C(O)/C=C\C(O)=O	Adrenergic Receptor	GPCR/G Protein; Neuronal Signaling	Indacaterol (QAB149) maleate is an ultra-long-acting β-adrenoceptor agonist.	Maleate	DMSO : 100 mg/mL (196.63 mM; Need ultrasonic)
Naphazoline (hydrochloride)	HY-B0446	550-99-2	246.74	C1(CC2=NCCN2)=CC=CC3=CC=CC=C13.Cl	Adrenergic Receptor	GPCR/G Protein; Neuronal Signaling	Naphazoline hydrochloride is an ocular vasoconstrictor and imidazoline derivative sympathomimetic amine. Target: Adrenergic Receptor Naphazoline hydrochloride is the common name for 2-(1-naphthylmethyl)-2-imidazoline hydrochloride. It is a sympathomimetic agent with marked alpha adrenergic activity. It is a vasoconstrictor with a rapid action in reducing swelling when applied to mucous membrane. …	Hydrochloride	DMSO : ≥ 25 mg/mL (101.32 mM); H2O : 50 mg/mL (202.64 mM; Need ultrasonic)
Yohimbine (Hydrochloride)	HY-N0127	65-19-0	390.90	[H][C@]12C(NC3=C4C=CC=C3)=C4CCN1C[C@@]5(CC[C@H](O)[C@H](C(OC)=O)[C@]5(C2)[H])[H].[H]Cl	Adrenergic Receptor	GPCR/G Protein; Neuronal Signaling	Yohimbine Hydrochloride is an alpha 2-adrenoreceptor antagonist, blocking the pre- and postsynaptic alpha-2 adrenoreceptors and causing an increased release of noradrenaline and dopamine.	Hydrochloride	H2O : 4 mg/mL (10.23 mM; Need ultrasonic); DMSO : 33.33 mg/mL (85.26 mM; Need ultrasonic)
Dobutamine (hydrochloride)	HY-15746	49745-95-1	337.84	OC1=CC=C(CCNC(C)CCC2=CC=C(O)C=C2)C=C1O.[H]Cl	Adrenergic Receptor	GPCR/G Protein; Neuronal Signaling	Dobutamine hydrochloride is a synthetic catecholamine that acts on α1-AR, β1-AR, β2-AR (α-1, β-1 andβ-2 adrenoceptors). Dobutamine hydrochloride is a selective β1-AR agonist, relatively weak activity at α1-AR and β2-AR. Dobutamine hydrochloride can increase cardiac output and correct hypoperfusion[1][2][3][4].	Hydrochloride	DMSO : ≥ 33 mg/mL (97.68 mM); H2O : 20 mg/mL (59.20 mM; Need ultrasonic)
Tamsulosin	HY-B0661	106133-20-4	408.51	O=S(C1=CC(C[C@H](NCCOC2=CC=CC=C2OCC)C)=CC=C1OC)(N)=O	Adrenergic Receptor	GPCR/G Protein; Neuronal Signaling	Tamsulosin is a selective α1 receptor antagonist. Target: α1 receptor Tamsulosin is a selective α1 receptor antagonist that has preferential selectivity for the α1A receptor in the prostate versus the α1B receptor in the blood vessels. Tamsulosin-treated patients had a 0.30-fold lower risk of developing acute urinary retention compared with control patients. None of the International Continence S…	Free Base	DMSO : 100 mg/mL (244.79 mM; Need ultrasonic)
Metoprolol (Succinate)	HY-17503A	98418-47-4	652.82	OC(CNC(C)C)COC1=CC=C(CCOC)C=C1.OC(CNC(C)C)COC2=CC=C(CCOC)C=C2.OC(CCC(O)=O)=O	Adrenergic Receptor	GPCR/G Protein; Neuronal Signaling	Metoprolol Succinate (Toprol XL) is a selective β1 receptor blocker used in treatment of several diseases of the cardiovascular system, especially hypertension. IC50 value: Target: β1 receptor	Succinate	DMSO : 16.67 mg/mL (25.54 mM; Need ultrasonic)
Alfuzosin (hydrochloride)	HY-B0192A	81403-68-1	425.91	O=C(C1OCCC1)NCCCN(C2=NC(N)=C3C=C(OC)C(OC)=CC3=N2)C.Cl	Adrenergic Receptor	GPCR/G Protein; Neuronal Signaling	Alfuzosin hydrochloride is an α1 adrenergic receptor antagonist used to treat benign prostatic hyperplasia (BPH). Target: α1 adrenergic receptor Alfuzosin, a new quinazoline derivative, acts as a selective and competitive antagonist of alpha 1-adrenoceptor-mediated contraction of prostatic, prostatic capsule, bladder base and proximal urethral smooth muscle, thereby reducing the tone of these str…	Hydrochloride	DMSO : 12.5 mg/mL (29.35 mM; Need ultrasonic); H2O : 50 mg/mL (117.40 mM; Need ultrasonic)
Metipranolol hydrochloride	HY-16316	36592-77-5	345.86	CC1=C(OC(C)=O)C(C)=C(C)C(OCC(O)CNC(C)C)=C1.[H]Cl	Adrenergic Receptor	GPCR/G Protein; Neuronal Signaling	Metipranolol hydrochloride is a non-selective β adrenergic receptor blocking agent.	Hydrochloride	DMSO : 100 mg/mL (289.13 mM; Need ultrasonic); H2O : ≥ 100 mg/mL (289.13 mM)
Medetomidine (hydrochloride)	HY-17034B	86347-15-1	236.74	CC(C1=CN=CN1)C2=CC=CC(C)=C2C.Cl	Adrenergic Receptor	GPCR/G Protein; Neuronal Signaling	Medetomidine hydrochloride is an agonist of adrenergic alpha-2 receptor, which is used in veterinary medicine for its analgesic and sedative properties. Target: Adrenergic alpha-2 Receptor Medetomidine, acting at alpha(2A) adrenoceptors, must be present during the encoding process to decrease discrete cue fear memory; however, its ability to suppress contextual memory is likely the result of bloc…	Hydrochloride	: ≥ 50 mg/mL (211.20 mM)
Terbutaline (sulfate)	HY-B0802	23031-32-5	274.32	OC1=CC(C(O)CNC(C)(C)C)=CC(O)=C1.[0.5H2SO4]	Adrenergic Receptor; Antibiotic; Bacterial	Anti-infection; GPCR/G Protein; Neuronal Signaling	Terbutaline sulfate is a β2-adrenergic receptor agonist; a fast-acting bronchodilator and a tocolytic to delay premature labor.	Sulfate	H2O : 100 mg/mL (364.54 mM; Need ultrasonic); DMSO : 5 mg/mL (18.23 mM; Need ultrasonic)
Tulobuterol (hydrochloride)	HY-W011733	56776-01-3	264.19	CC(C)(NCC(O)C1=CC=CC=C1Cl)C.Cl	Adrenergic Receptor; Antibiotic; Influenza Virus	Anti-infection; GPCR/G Protein; Neuronal Signaling	Tulobuterol hydrochloride (C-78) is a long-acting β2-adrenoceptor agonist, which reduces the frequency of exacerbations of chronic obstructive pulmonary disease and bronchial asthma. Tulobuterol hydrochloride is also a sympathomimetic agent used as a transdermal patch, increases normal diaphragm muscle strength[1]. Tulobuterol hydrochloride inhibit rhinovirus replication and modulate airway infla…	Hydrochloride	DMSO : 50 mg/mL (189.26 mM; Need ultrasonic)
Nebivolol (hydrochloride)	HY-B0203A	152520-56-4	441.90	FC1=CC=C2C(CC[C@]([C@@H](O)CNC[C@H](O)[C@@]3([H])CCC(C=C(F)C=C4)=C4O3)([H])O2)=C1.Cl	Adrenergic Receptor; Apoptosis	Apoptosis; GPCR/G Protein; Neuronal Signaling	Nebivolol hydrochloride selectively inhibits β1- adrenergic receptor with IC50 of 0.8 nM. Target: β1- adrenergic receptor Nebivolol reduces cell proliferation of human coronary smooth muscle cells (haCSMCs) and endothelial cells (haECs) in a concentration- and time-dependent maner. Nebivolol treatment for 7 days causes significant reduction in cell growth of haCSMCs with IC50 of 6.1 μM, and inhib…	Hydrochloride	DMSO : 100 mg/mL (226.30 mM; Need ultrasonic)
Carvedilol	HY-B0006	72956-09-3	406.47	OC(CNCCOC1=CC=CC=C1OC)COC2=CC=CC(N3)=C2C4=C3C=CC=C4	Adrenergic Receptor; Autophagy	Autophagy; GPCR/G Protein; Neuronal Signaling	Carvedilol (BM 14190) is a non-selective β/α-1 blocker[1]. Carvedilol inhibits lipid peroxidation in a dose-dependent manner with an IC50 of 5 μM. Carvedilol is a multiple action antihypertensive agent with potential use in angina and congestive heart failure[2]. Carvedilol is an autophagy inducer that inhibits the NLRP3 inflammasome[3].	Free Base	DMSO : 100 mg/mL (246.02 mM; Need ultrasonic); H2O : < 0.1 mg/mL (insoluble)
Salbutamol (hemisulfate)	HY-B0436	51022-70-9	288.14	OC(C1=CC(CO)=C(O)C=C1)CNC(C)(C)C.[0.5H2SO4]	Adrenergic Receptor; Autophagy	Autophagy; GPCR/G Protein; Neuronal Signaling	Salbutamol Hemisulfate (Albuterol hemisulfate) is a short-acting β2 adrenergic receptor agonist_x000D_ Target: β2 Adrenergic Receptor_x000D_ Salbutamol Hemisulfate (Albuterol hemisulfate) is a short-acting, selective beta2-adrenergic receptor agonist used in the treatment of asthma and COPD. All the effects of R,S-salbutamol on guinea-pig skeletal muscles are due to the activity of the R-enantiom…	Sulfate	H2O : 100 mg/mL (347.05 mM; Need ultrasonic); DMSO : 2 mg/mL (6.94 mM; Need ultrasonic)
Dexmedetomidine (hydrochloride)	HY-17034A	145108-58-3	236.74	C[C@H](C1=CN=CN1)C2=CC=CC(C)=C2C.Cl	Adrenergic Receptor; Autophagy	Autophagy; GPCR/G Protein; Neuronal Signaling	Dexmedetomidine Hydrochloride is an agonist of adrenergic alpha-2 receptor, which is used in veterinary medicine for its analgesic and sedative properties._x000D_ Target: Adrenergic alpha-2 Receptor_x000D_ Dexmedetomidine, acting at alpha(2A) adrenoceptors, must be present during the encoding process to decrease discrete cue fear memory; however, its ability to suppress contextual memory is likel…	Hydrochloride	H2O : ≥ 50 mg/mL (211.20 mM)
Prazosin (hydrochloride)	HY-B0193A	19237-84-4	419.86	O=C(N1CCN(C2=NC(N)=C3C=C(OC)C(OC)=CC3=N2)CC1)C4=CC=CO4.Cl	Adrenergic Receptor; Autophagy	Autophagy; GPCR/G Protein; Neuronal Signaling	Prazosin hydrochloride is an alpha-adrenergic blocker and is a sympatholytic drug used to treat high blood pressure and anxiety, PTSD, and panic disorder. Target: Adrenergic Receptor Prazosin hydrochloride, is a sympatholytic drug used to treat high blood pressure and anxiety, PTSD, andpanic disorder. It is an alpha-adrenergic blocker that is specific for the alpha-1 receptors. These receptors ar…	Hydrochloride	H2O : 1 mg/mL (2.38 mM; Need ultrasonic); DMSO : 25 mg/mL (59.54 mM; Need ultrasonic)
Dronedarone	HY-A0016	141626-36-0	556.76	CCCCC1=C(C2=C(C=CC(NS(C)(=O)=O)=C2)O1)C(C3=CC=C(C=C3)OCCCN(CCCC)CCCC)=O	Adrenergic Receptor; Autophagy; Calcium Channel; Cytochrome P450; mAChR; Sodium Channel	Autophagy; GPCR/G Protein; Membrane Transporter/Ion Channel; Metabolic Enzyme/Protease; Neuronal Signaling	Dronedarone (SR 33589), a derivative of amiodarone (HY-14187), is a class III antiarrhythmic agent for the study of atrial fibrillation (AF) and atrial flutter. Dronedarone is a potent blocker of multiple ion currents, including potassium current, sodium current, and L-type calcium current, and exhibits antiadrenergic effects by noncompetitive binding to β-adrenergic receptors. Dronedarone is a s…	Free Base	H2O : < 0.1 mg/mL (insoluble); DMSO : ≥ 100 mg/mL (179.61 mM)
Trifluoperazine (dihydrochloride)	HY-B0532A	440-17-5	480.42	FC(C(C=C1N2CCCN3CCN(C)CC3)=CC=C1SC4=C2C=CC=C4)(F)F.Cl.Cl	Adrenergic Receptor; Autophagy; CaMK; Dopamine Receptor; Influenza Virus; P-glycoprotein	Anti-infection; Autophagy; GPCR/G Protein; Membrane Transporter/Ion Channel; Neuronal Signaling	Trifluoperazine dihydrochloride, an antipsychotic agent, acts by blocking central dopamine receptors. Trifluoperazine dihydrochloride is a potent α1-adrenergic receptor antagonist. Trifluoperazine dihydrochloride is a potent NUPR1 inhibitor exerting anticancer activity. Trifluoperazine dihydrochloride is a calmodulin inhibitor, and also inhibits P-glycoprotein. Trifluoperazine dihydrochloride can…	Hydrochloride	H2O : 50 mg/mL (104.08 mM; Need ultrasonic); DMSO : 50 mg/mL (104.08 mM; Need ultrasonic)
Norepinephrine	HY-13715	51-41-2	169.18	OC1=CC=C([C@@H](O)CN)C=C1O	Adrenergic Receptor; Autophagy; Endogenous Metabolite	Autophagy; GPCR/G Protein; Metabolic Enzyme/Protease; Neuronal Signaling	Norepinephrine (Levarterenol; L-Noradrenaline) is a β1-selective adrenergic receptor agonist with EC50 of 5.37 μM.	Free Base	H2O : 5 mg/mL (29.55 mM; Need ultrasonic); DMSO : 5 mg/mL (29.55 mM; ultrasonic and warming and heat to 60°C)
Doxazosin (mesylate)	HY-B0098A	77883-43-3	547.58	O=C(N1CCN(C2=NC(N)=C3C=C(OC)C(OC)=CC3=N2)CC1)C4OC5=CC=CC=C5OC4.CS(=O)(O)=O	Adrenergic Receptor; Autophagy; Mitophagy	Autophagy; GPCR/G Protein; Neuronal Signaling	Doxazosin mesylate (UK 33274) is a quinazoline-derivative that selectively antagonizes postsynaptic α1-adrenergic receptors.	Mesylate	H2O : 1 mg/mL (1.83 mM; Need ultrasonic); DMSO : 33.33 mg/mL (60.87 mM; Need ultrasonic)
Esmolol (hydrochloride)	HY-B1392	81161-17-3	331.83	O=C(OC)CCC1=CC=C(OCC(O)CNC(C)C)C=C1.[H]Cl	Adrenergic Receptor; Autophagy; Mitophagy	Autophagy; GPCR/G Protein; Neuronal Signaling	Esmolol hydrochloride is a beta adrenergic receptor blocker.	Hydrochloride	H2O : ≥ 50 mg/mL (150.68 mM); DMSO : ≥ 100 mg/mL (301.36 mM)
Bevantolol (hydrochloride)	HY-121186	42864-78-8	381.89	OC(CNCCC1=CC=C(C(OC)=C1)OC)COC2=CC=CC(C)=C2.[H]Cl	Adrenergic Receptor; Calcium Channel	GPCR/G Protein; Membrane Transporter/Ion Channel; Neuronal Signaling	Bevantolol hydrochloride is a selective β1 and α1-adrenergic receptor antagonist with pKi values of 7.83, 6.9 in rat cerebral cortex, respectively. Bevantolol hydrochloride is a potent Ca2+ antagonist[1][2].	Hydrochloride	DMSO : 62.5 mg/mL (163.66 mM; Need ultrasonic)
Piribedil	HY-12707	3605-01-4	298.34	C1(N2CCN(CC3=CC=C(OCO4)C4=C3)CC2)=NC=CC=N1	Adrenergic Receptor; Dopamine Receptor	GPCR/G Protein; Neuronal Signaling	Piribedil is a dopamine D2 receptor (D2R) agonist which also displays antagonist property at hα1A-adrenoceptor (hα1A-AR).	Free Base	DMSO : 33.33 mg/mL (111.72 mM; Need ultrasonic)
Pimozide	HY-12987	2062-78-4	461.55	O=C1NC2=CC=CC=C2N1C3CCN(CCCC(C4=CC=C(F)C=C4)C5=CC=C(F)C=C5)CC3	Adrenergic Receptor; Dopamine Receptor; STAT	GPCR/G Protein; JAK/STAT Signaling; Neuronal Signaling; Stem Cell/Wnt	Pimozide is a dopamine receptor antagonist, with Kis of 1.4 nM, 2.5 nM and 588 nM for dopamine D2, D3 and D1 receptors, respectively, and also has affinity at α1-adrenoceptor, with a Ki of 39 nM; Pimozide also inhibits STAT3 and STAT5.	Free Base	DMSO : 33.33 mg/mL (72.21 mM; Need ultrasonic); H2O : < 0.1 mg/mL (insoluble)
Centanafadine (hydrochloride)	HY-16736A	923981-14-0	245.75	[C@@H]12[C@@](CNC2)(C3=CC(C=CC=C4)=C4C=C3)C1.Cl	Adrenergic Receptor; Dopamine Transporter; Serotonin Transporter	GPCR/G Protein; Neuronal Signaling	Centanafadine (hydrochloride) is dual norepinephrine (NE)/dopamine (DA) transporter inhibitor, also inhibits serotonin transporter, with IC50s of 6 nM, 38 nM and 83 nM for human NE, DA and serotonin transporter , respectively.	Hydrochloride	DMSO : 125 mg/mL (508.65 mM; Need ultrasonic)
Phenylephrine (hydrochloride)	HY-B0471	61-76-7	203.67	OC1=CC([C@@H](O)CNC)=CC=C1.Cl	Adrenergic Receptor; Endogenous Metabolite	GPCR/G Protein; Metabolic Enzyme/Protease; Neuronal Signaling	(R)-(-)-Phenylephrine hydrochloride is a selective α1-adrenoceptor agonist with pKis of 5.86, 4.87 and 4.70 for α1D, α1B and α1A receptors respectively.	Hydrochloride	DMSO : ≥ 150 mg/mL (736.49 mM); H2O : 50 mg/mL (245.50 mM; Need ultrasonic)
Isoprenaline (hydrochloride)	HY-B0468	51-30-9	247.72	OC1=CC=C(C(O)CNC(C)C)C=C1O.Cl	Adrenergic Receptor; Endogenous Metabolite	GPCR/G Protein; Metabolic Enzyme/Protease; Neuronal Signaling	Isoprenaline hydrochloride is a non-selective beta-adrenergic receptor agonist with potent peripheral vasodilator, bronchodilator, and cardiac stimulating activities.	Hydrochloride	DMSO : 80 mg/mL (322.95 mM; Need ultrasonic); H2O : ≥ 50 mg/mL (201.84 mM)
Fenspiride (Hydrochloride)	HY-A0027	5053-08-7	296.79	O=C1OC2(CCN(CCC3=CC=CC=C3)CC2)CN1.[H]Cl	Adrenergic Receptor; Histamine Receptor	GPCR/G Protein; Immunology/Inflammation; Neuronal Signaling	Fenspiride Hcl is an α adrenergic and H1 histamine receptor antagonist._x000D_ IC50 value:_x000D_ Target: Adrenergic receptor; H1 receptor_x000D_ Fenspiride hydrochloride is a bronchodilator with anti-inflammatory properties. Fenspiride hydrochloride inhibits mucus secretion and reduces the release of tachykinins at a prejunctional level. Fenspiride hydrochloride also may be an antagonist at α ad…	Hydrochloride	H2O : 50 mg/mL (168.47 mM; Need ultrasonic); DMSO : 33.33 mg/mL (112.30 mM; Need ultrasonic)
Isoxsuprine hydrochloride	HY-B1270	579-56-6	337.84	OC(C(NC(C)COC1=CC=CC=C1)C)C2=CC=C(O)C=C2.[H]Cl	Adrenergic Receptor; iGluR	GPCR/G Protein; Membrane Transporter/Ion Channel; Neuronal Signaling	Isoxsuprine hydrochloride is a beta-adrenergic receptor agonist with Kis of 13.65 μΜ and 3.48 μΜ for myometrial and placcntal beta-adrenergic receptor, respectively. Isoxsuprine hydrochloride is also a NMDA receptor antagonist.	Hydrochloride	DMSO : 150 mg/mL (444.00 mM; Need ultrasonic and warming)
Batefenterol	HY-12980	743461-65-6	740.24	O=C(OC1CCN(CCC(NC2=CC(OC)=C(CNC[C@H](O)C3=CC=C(O)C4=C3C=CC(N4)=O)C=C2Cl)=O)CC1)NC5=CC=CC=C5C6=CC=CC=C6	Adrenergic Receptor; mAChR	GPCR/G Protein; Neuronal Signaling	Batefenterol (GSK961081;TD-5959) is a novel muscarinic receptor antagonist and β2-adrenoceptor agonist; displays high affinity for hM2, hM3 muscarinic and hβ2-adrenoceptor with Ki values of 1.4, 1.3 and 3.7 nM, respectively.	Free Base	DMSO : ≥ 100 mg/mL (135.09 mM); H2O : < 0.1 mg/mL (insoluble)
Sotalol (hydrochloride)	HY-B0437	959-24-0	308.82	OC(C1=CC=C(NS(C)(=O)=O)C=C1)CNC(C)C.Cl	Adrenergic Receptor; Potassium Channel	GPCR/G Protein; Membrane Transporter/Ion Channel; Neuronal Signaling	Sotalol hydrochloride (MJ 1999) is a non-selective competitive β-adrenergic receptor antagonist that also exhibits Class III antiarrhythmic properties by its inhibition of potassium channels[1][2].	Hydrochloride	DMSO : 100 mg/mL (323.81 mM; Need ultrasonic); H2O : ≥ 100 mg/mL (323.81 mM)
BAY1125976	HY-100018	1402608-02-9	383.45	O=C(C1=NN2C(C=C1)=NC(C3=CC=C(C4(N)CCC4)C=C3)=C2C5=CC=CC=C5)N	Akt	PI3K/Akt/mTOR	BAY1125976 is a selective allosteric Akt1/Akt2 inhibitor; inhibits Akt1 and Akt2 activity with IC50 values of 5.2 nM and 18 nM at 10 μM ATP, respectively.	Free Base	DMSO : 25 mg/mL (65.20 mM; Need ultrasonic)
Ipatasertib dihydrochloride	HY-15186A	1396257-94-5	530.92	ClC1=CC=C([C@@H](CNC(C)C)C(N2CCN(C3=C([C@H](C)C[C@H]4O)C4=NC=N3)CC2)=O)C=C1.[H]Cl.[H]Cl	Akt	PI3K/Akt/mTOR	Ipatasertib dihydrochloride (GDC-0068 dihydrochloride) is a highly selective and ATP-competitive pan-Akt inhibitor with IC50s of 5, 18 and 8 nM for Akt1, Akt2 and Akt3, respectively.	Hydrochloride	H2O : ≥ 41 mg/mL (77.22 mM); DMSO : 125 mg/mL (235.44 mM; Need ultrasonic)
Uprosertib	HY-15965	1047634-65-0	429.25	O=C(C1=CC(C2=C(Cl)C=NN2C)=C(Cl)O1)N[C@@H](CC3=CC=C(F)C(F)=C3)CN	Akt	PI3K/Akt/mTOR	Uprosertib (GSK2141795) is a potent and selective pan-Akt inhibitor with IC50 values of 180/328/38 nM for Akt1/Akt2/Akt3, respectively.	Free Base	H2O : < 0.1 mg/mL (insoluble); DMSO : ≥ 150 mg/mL (349.45 mM)
Miransertib	HY-19719	1313881-70-7	432.52	NC1=NC=CC=C1C2=NC3=CC=C(C4=CC=CC=C4)N=C3N2C5=CC=C(C6(N)CCC6)C=C5	Akt	PI3K/Akt/mTOR	Miransertib (ARQ-092) is an orally bioavailable, selective, and potent allosteric Akt inhibitor with IC50s of 2.7 nM, 14 nM and 8.1 nM for Akt1, Akt2, Akt3, respectively.	Free Base	DMSO : 12.5 mg/mL (28.90 mM; Need ultrasonic)
Ipatasertib	HY-15186	1001264-89-6	458.00	ClC1=CC=C([C@@H](CNC(C)C)C(N2CCN(C3=C([C@H](C)C[C@H]4O)C4=NC=N3)CC2)=O)C=C1	Akt	PI3K/Akt/mTOR	Ipatasertib (GDC-0068) is a highly selective and ATP-competitive pan-Akt inhibitor with IC50s of 5, 18 and 8 nM for Akt1, Akt2 and Akt3, respectively.	Free Base	DMSO : ≥ 28 mg/mL (61.14 mM)
GSK-690693	HY-10249	937174-76-0	425.48	CC(O)(C)C#CC1=NC=C(OC[C@@H]2CNCCC2)C3=C1N=C(C4=NON=C4N)N3CC	Akt; AMPK; Autophagy	Autophagy; Epigenetics; PI3K/Akt/mTOR	GSK-690693 is an ATP-competitive pan-Akt inhibitor with IC50s of 2 nM, 13 nM, 9 nM for Akt1, Akt2 and Akt3, respectively. GSK-690693 is also an AMPK inhibitor, affects Unc-51-like autophagy activating kinase 1 (ULK1) activity and robustly inhibits STING-dependent IRF3 activation[1][2][3].	Free Base	DMSO : 25 mg/mL (58.76 mM; Need ultrasonic)
MK-2206 (dihydrochloride)	HY-10358	1032350-13-2	480.39	O=C1N2C(C3=CC(C4=CC=CC=C4)=C(N=C3C=C2)C5=CC=C(C6(N)CCC6)C=C5)=NN1.Cl.Cl	Akt; Apoptosis; Autophagy	Apoptosis; Autophagy; PI3K/Akt/mTOR	MK-2206 dihydrochloride (MK-2206 (2HCl)) is an orally active allosteric AKT inhibitor with IC50s of 5 nM, 12 nM, and 65 nM for AKT1, AKT2, and AKT3, respectively. MK-2206 dihydrochloride induces autophagy[1].	Hydrochloride	DMSO : 20 mg/mL (41.63 mM; Need ultrasonic); H2O : 3.81 mg/mL (7.93 mM; Need ultrasonic and warming)
Perifosine	HY-50909	157716-52-4	461.66	[O-]P(OC1CC[N+](C)(CC1)C)(OCCCCCCCCCCCCCCCCCC)=O	Akt; Apoptosis; Autophagy	Apoptosis; Autophagy; PI3K/Akt/mTOR	Perifosine is an oral Akt inhibitor which inhibits proliferation of different tumor cell lines with IC50s of 0.6-8.9 μM.	Free Base	H2O : ≥ 153.33 mg/mL (332.13 mM); DMSO : < 1 mg/mL (insoluble or slightly soluble); DMF : < 1 mg/mL (insoluble)
Cenisertib	HY-13072	871357-89-0	451.54	[H][C@@]1([C@H]([C@H]2C(N)=O)NC3=NC(NC4=CC=C(C(C)=C4)N5CCN(CC5)C)=NC=C3F)C[C@]2(C=C1)[H]	Akt; Aurora Kinase; Bcr-Abl; FLT3; STAT	Cell Cycle/DNA Damage; Epigenetics; JAK/STAT Signaling; PI3K/Akt/mTOR; Protein Tyrosine Kinase/RTK; Stem Cell/Wnt	Cenisertib (AS-703569) is a multi-kinase inhibitor that blocks the activity of Aurora-kinase-A/B, ABL1, AKT, STAT5 and FLT3. Cenisertib induces major growth-inhibitory effects by blocking the activity of several different molecular targets in neoplastic mast cells (MC)[1]. Cenisertib inhibits tumor growth in xenograft models of pancreatic, breast, colon, ovarian, and lung tumors and leukemia[2].	Free Base	DMSO : 250 mg/mL (553.66 mM; Need ultrasonic)
Capivasertib	HY-15431	1143532-39-1	428.92	O=C(C1(N)CCN(C2=C3C(NC=C3)=NC=N2)CC1)N[C@H](C4=CC=C(Cl)C=C4)CCO	Akt; Autophagy	Autophagy; PI3K/Akt/mTOR	Capivasertib (AZD5363) is a potent pan-AKT kinase inhibitor with IC50 of 3, 7 and 7 nM for Akt1,Akt2 and Akt3, respectively.	Free Base	DMSO : 125 mg/mL (291.43 mM; Need ultrasonic)
Triciribine	HY-15457	35943-35-2	320.30	OC[C@H]1O[C@H]([C@H](O)[C@@H]1O)N2C3=NC=NC4=C3C(C(N)=NN4C)=C2	Akt; DNA/RNA Synthesis; HIV	Anti-infection; Cell Cycle/DNA Damage; PI3K/Akt/mTOR	Triciribine is a DNA synthesis inhibitor, also inhibits Akt and HIV-1/2 with IC50 of 130 nM, and 0.02-0.46 μM, respectively.	Free Base	DMSO : 100 mg/mL (312.21 mM; Need ultrasonic)
Artemisinin	HY-B0094	63968-64-9	282.33	O=C1[C@H](C)[C@]2([H])CC[C@@H](C)[C@]3([H])CC[C@@](O4)(C)OO[C@]32[C@]4([H])O1	Akt; Ferroptosis; HCV; Parasite	Anti-infection; Apoptosis; PI3K/Akt/mTOR	Artemisinin (Qinghaosu), a sesquiterpene lactone, is an anti-malarial drug isolated from the aerial parts of Artemisia annua L. plants[1]. Artemisinin inhibits AKT signaling pathway by decreasing pAKT in a dose-dependent manner. Artemisinin reduces cancer cell proliferation, migration, invasion, tumorigenesis and metastasis and has neuroprotective effects[2].	Free Base	DMSO : 50 mg/mL (177.10 mM; Need ultrasonic); H2O : < 0.1 mg/mL (insoluble)
Miltefosine	HY-13685	58066-85-6	407.57	O=P(OCC[N+](C)(C)C)(OCCCCCCCCCCCCCCCC)[O-]	Akt; HIV	Anti-infection; PI3K/Akt/mTOR	Miltefosine is a broad spectrum antimicrobial, anti-leishmanial, phospholipid agent acting by inhibiting the PI3K/Akt activity[1][2][3][4]. Miltefosine is an inhibitor of CTP-phosphocholine cytidyltransferase (CCT)[5].	Free Base	H2O : 50 mg/mL (122.68 mM; Need ultrasonic); DMSO : 5 mg/mL (12.27 mM; Need ultrasonic)
AT13148	HY-16071	1056901-62-2	313.78	ClC1=CC=C([C@](C2=CC=C(C3=CNN=C3)C=C2)(O)CN)C=C1	Akt; PKA; Ribosomal S6 Kinase (RSK); ROCK	Cell Cycle/DNA Damage; Cytoskeleton; MAPK/ERK Pathway; PI3K/Akt/mTOR; Protein Tyrosine Kinase/RTK; Stem Cell/Wnt; TGF-beta/Smad	AT13148 is an orally active and ATP-competitive, multi-AGC kinase inhibitor with IC50s of 38 nM/402 nM/50 nM, 8 nM, 3 nM, and 6 nM/4 nM for Akt1/2/3, p70S6K, PKA, and ROCKI/II, respectively.	Free Base	DMSO : 50 mg/mL (159.35 mM; Need ultrasonic)
Afuresertib	HY-15727	1047644-62-1	427.32	O=C(C1=CC(C2=C(Cl)C=NN2C)=C(Cl)S1)N[C@@H](CC3=CC=CC(F)=C3)CN	Akt; PKC; ROCK	Cell Cycle/DNA Damage; Cytoskeleton; Epigenetics; PI3K/Akt/mTOR; Stem Cell/Wnt; TGF-beta/Smad	Afuresertib (GSK2110183) is an orally bioavailable, selective, ATP-competitive and potent pan-Akt kinase inhibitor with Kis of 0.08/2/2.6 nM for Akt1/Akt2/Akt3, respectively[1][2].	Free Base	DMSO : ≥ 40 mg/mL (93.61 mM)
Afuresertib (hydrochloride)	HY-15727A	1047645-82-8	463.78	O=C(C1=CC(C2=C(Cl)C=NN2C)=C(Cl)S1)N[C@@H](CC3=CC=CC(F)=C3)CN.[H]Cl	Akt; PKC; ROCK	Cell Cycle/DNA Damage; Cytoskeleton; Epigenetics; PI3K/Akt/mTOR; Stem Cell/Wnt; TGF-beta/Smad	Afuresertib hydrochloride (GSK 2110183 hydrochloride) is an orally bioavailable, selective, ATP-competitive and potent pan-Akt kinase inhibitor with Kis of 0.08/2/2.6 nM for Akt1/Akt2/Akt3 respectively[1][2].	Hydrochloride	DMSO : 100 mg/mL (215.62 mM; Need ultrasonic)
Disulfiram	HY-B0240	97-77-8	296.54	S=C(SSC(N(CC)CC)=S)N(CC)CC	Aldehyde Dehydrogenase (ALDH); Interleukin Related	Immunology/Inflammation; Metabolic Enzyme/Protease	Disulfiram (Tetraethylthiuram disulfide) is a specific inhibitor of?aldehyde-dehydrogenase (ALDH1), used for the treatment of chronic alcoholism by producing an acute sensitivity to alcohol. Disulfiram inhibits gasdermin D (GSDMD) pore formation in liposomes and inflammasome-mediated pyroptosis and IL-1β secretion in human and mouse cells[1-4].	Free Base	DMSO : 75 mg/mL (252.92 mM; Need ultrasonic)
Fidarestat	HY-105185	136087-85-9	279.22	O=C1NC(N[C@@]12C3=C(C=CC(F)=C3)O[C@H](C(N)=O)C2)=O	Aldose Reductase	Metabolic Enzyme/Protease	Fidarestat (SNK 860) is an inhibitor of aldose reductase, with IC50s of 26 nM, 33 μM, and 1.8 μM for aldose reductase, AKR1B10 and V301L AKR1B10, respectively; Fidarestat (SNK 860) has the potential to treat diabetic disease.	Free Base	DMSO : 250 mg/mL (895.35 mM; Need ultrasonic)
AT-007	HY-129586	2170729-29-8	425.40	O=C(O)CC(C1=CSC=C12)=NN(CC3=NC4=CC(C(F)(F)F)=CC=C4S3)C2=O	Aldose Reductase	Metabolic Enzyme/Protease	AT-007 is an orally active central nervous system (CNS) penetrant Aldose Reductase inhibitor for treatment of Galactosemia with an IC50 value of 100 pM. AT-007 reduces toxic galactitol levels and prevents disease complications in GALT deficiency rats[1][2].	Free Acid	DMSO : 35.71 mg/mL (83.94 mM; Need ultrasonic)
Ranirestat	HY-15314	147254-64-6	420.19	O=C(N1CC2=CC=C(Br)C=C2F)C3=CC=CN3[C@]4(C(NC(C4)=O)=O)C1=O	Aldose Reductase	Metabolic Enzyme/Protease	Ranirestat (AS-3201) potent and orally active aldose reductase (AR) inhibitor with IC50s of 11 nM and 15 nM for rat lens AR and recombinant human AR, respectively, and a Ki of 0.38 nM for recombinant human AR. Ranirestat has the potential for diabetic sensorimotor polyneuropathy treatment. Ranirestat also has a neuroprotective effect on diabetic retinas[1][2].	Free Base	DMSO : ≥ 50 mg/mL (118.99 mM)
Epalrestat	HY-66009	82159-09-9	319.40	O=C(O)CN(C/1=O)C(SC1=C/C(C)=C/C2=CC=CC=C2)=S	Aldose Reductase	Metabolic Enzyme/Protease	Epalrestat is an aldose reductase inhibitor for the treatment of diabetic neuropathy. Target: Aldose Reductase Epalrestat may affect or delay progression of the underlying disease process. Data from six clinical trials were evaluated, and it was determined that epalrestat 50 mg 3 times/day may improve motor and sensory nerve conduction velocity and subjective neuropathy symptoms as compared with …	Free Acid	DMSO : 20 mg/mL (62.62 mM; Need ultrasonic)
Alectinib (Hydrochloride)	HY-13011A	1256589-74-8	519.08	[H]Cl.N#CC1=CC2=C(C3=C(N2)C(C)(C4=CC(N5CCC(CC5)N6CCOCC6)=C(C=C4C3=O)CC)C)C=C1	ALK	Protein Tyrosine Kinase/RTK	Alectinib Hydrochloride (CH5424802 Hydrochloride; RO5424802 Hydrochloride; AF-802 Hydrochloride) is a potent, selective, and orally available ALK inhibitor with an IC50 of 1.9 nM and a Kd value of 2.4 nM (in an ATP-competitive manner), and also inhibits ALK F1174L and ALK R1275Q with IC50s of 1 nM and 3.5 nM, respectively[1]. Alectinib demonstrates effective central nervous system (CNS) penetrati…	Hydrochloride	DMSO : 6 mg/mL (11.56 mM; Need ultrasonic and warming)
Alectinib	HY-13011	1256580-46-7	482.62	N#CC1=CC2=C(C3=C(N2)C(C)(C4=CC(N5CCC(CC5)N6CCOCC6)=C(C=C4C3=O)CC)C)C=C1	ALK	Protein Tyrosine Kinase/RTK	Alectinib (CH5424802) is a potent, selective, and orally available ALK inhibitor with an IC50 of 1.9 nM and a Kd value of 2.4 nM (in an ATP-competitive manner), and also inhibits ALK F1174L and ALK R1275Q with IC50s of 1 nM and 3.5 nM, respectively[1]. Alectinib demonstrates effective central nervous system (CNS) penetration[2].	Free Base	DMSO : 6.2 mg/mL (12.85 mM; Need warming); H2O : < 0.1 mg/mL (insoluble)
ASP3026	HY-13326	1097917-15-1	580.74	COC(C=C(N1CCC(N2CCN(C)CC2)CC1)C=C3)=C3NC4=NC=NC(NC5=C(S(C(C)C)(=O)=O)C=CC=C5)=N4	ALK	Protein Tyrosine Kinase/RTK	ASP3026 is a novel and selective inhibitor for ALK (anaplastic lymphoma kinase) with IC50 of 3.5 nM.	Free Base	DMSO : 20 mg/mL (34.44 mM; Need ultrasonic)
Brigatinib	HY-12857	1197953-54-0	584.09	CN1CCN(C2CCN(C3=CC=C(NC4=NC=C(Cl)C(NC5=CC=CC=C5P(C)(C)=O)=N4)C(OC)=C3)CC2)CC1	ALK	Protein Tyrosine Kinase/RTK	Brigatinib (AP-26113) is a highly potent and selective ALK inhibitor, with an IC50 of 0.6 nM[1].	Free Base	DMSO : 2 mg/mL (3.42 mM; Need ultrasonic); Ethanol : 10 mg/mL (17.12 mM; Need ultrasonic and warming)
Lorlatinib	HY-12215	1454846-35-5	406.41	CN1C(C#N)=C2C(CN(C)C(C3=C([C@@H](C)OC4=C(N)N=CC2=C4)C=C(F)C=C3)=O)=N1	ALK; Apoptosis; ROS	Apoptosis; Protein Tyrosine Kinase/RTK	Lorlatinib (PF-06463922) is a selective, orally active, brain-penetrant and ATP-competitive ROS1/ALK inhibitor. Lorlatinib has Kis of <0.025 nM, <0.07 nM, and 0.7 nM for ROS1, wild type ALK, and ALKL1196M, respectively. Lorlatinib has anticancer activity[1][2].	Free Base	DMSO : ≥ 28 mg/mL (68.90 mM); H2O : < 0.1 mg/mL (insoluble)
Crizotinib (hydrochloride)	HY-50878A	1415560-69-8	486.80	ClC1=C(F)C=CC(Cl)=C1[C@H](OC2=CC(C3=CN(N=C3)C4CCNCC4)=CN=C2N)C.[H]Cl	ALK; Autophagy; c-Met/HGFR; ROS	Autophagy; Protein Tyrosine Kinase/RTK	Crizotinib hydrochloride (PF-02341066 hydrochloride) is an orally bioavailable, selective, and ATP-competitive dual ALK and c-Met inhibitor with IC50s of 20 and 8 nM, respectively. Crizotinib hydrochloride (PF-02341066 hydrochloride) inhibits tyrosine phosphorylation of NPM-ALK and tyrosine phosphorylation of c-Met with IC50s of 24 and 11 nM in cell-based assays, respectively. It is also a ROS pr…	Hydrochloride	DMSO : ≥ 4.9 mg/mL (10.07 mM); H2O : 50 mg/mL (102.71 mM; Need ultrasonic)
Crizotinib	HY-50878	877399-52-5	450.34	ClC1=C(F)C=CC(Cl)=C1[C@H](OC2=CC(C3=CN(N=C3)C4CCNCC4)=CN=C2N)C	ALK; Autophagy; c-Met/HGFR; ROS	Autophagy; Protein Tyrosine Kinase/RTK	Crizotinib (PF-02341066) is an orally bioavailable, ATP-competitive ALK and c-Met inhibitor with IC50s of 20 and 8 nM, respectively. Crizotinib inhibits tyrosine phosphorylation of NPM-ALK and tyrosine phosphorylation of c-Met with IC50s of 24 and 11 nM in cell-based assays, respectively. Crizotinib is also a ROS1 inhibitor. Crizotinib has effective tumor growth inhibition[1][2][3].	Free Base	DMSO : 12.5 mg/mL (27.76 mM; Need ultrasonic)
Entrectinib	HY-12678	1108743-60-7	560.64	O=C(NC1=NNC2=C1C=C(CC3=CC(F)=CC(F)=C3)C=C2)C4=C(NC5CCOCC5)C=C(N6CCN(C)CC6)C=C4	ALK; Autophagy; ROS; Trk Receptor	Autophagy; Neuronal Signaling; Protein Tyrosine Kinase/RTK	Entrectinib (NMS-E628) is a potent, orally available, and CNS-active pan-Trk, ROS1, and ALK inhibitor. Entrectinib inhibits TrkA, TrkB, TrkC, ROS1 and ALK with IC50 values of 1, 3, 5, 12 and 7 nM, respectively. Antitumor activity.	Free Base	DMSO : ≥ 31 mg/mL (55.29 mM)
Ensartinib hydrochloride	HY-103714A	2137030-98-7	634.36	O=C(C1=NN=C(N)C(O[C@@H](C2=C(Cl)C=CC(F)=C2Cl)C)=C1)NC3=CC=C(C(N4C[C@@H](C)N[C@@H](C)C4)=O)C=C3.[2HCl]	ALK; c-Met/HGFR	Protein Tyrosine Kinase/RTK	Ensartinib hydrochloride (X-396 hydrochloride) is a potent and dual ALK/MET inhibitor with IC50s of <0.4 nM and 0.74 nM, respectively.	Hydrochloride	H2O : 33.33 mg/mL (52.54 mM; Need ultrasonic); DMSO : 35.71 mg/mL (56.29 mM; Need ultrasonic)
CEP-37440	HY-15841	1391712-60-9	580.12	O=C(NC)C1=CC=CC=C1NC2=NC(NC3=CC=C4C(CCC[C@H](N5CCN(CCO)CC5)C4)=C3OC)=NC=C2Cl	ALK; FAK	Protein Tyrosine Kinase/RTK	CEP-37440 is a novel potent and selective Dual FAK/ALK inhibitor with IC50 s of 2.3 nM (FAK) and 120 nM(ALK cellular IC50 in 75% human plasma)._x000D_ IC50 value: 2.3 nM (FAK); 120 nM (ALK cellular IC50 in 75% human plasma)_x000D_ Target: Dual FAK/ALK_x000D_ Preparation of fused bicyclic 2,4-diaminopyrimidine derivatives as a dual ALK and FAK inhibitor_x000D_ By Jacobs, Martin J.; Ott, Gregory R.…	Free Base	DMSO : ≥ 41 mg/mL (70.68 mM)
Ceritinib dihydrochloride	HY-15656A	1380575-43-8	631.06	CC(C)OC1=CC(C2CCNCC2)=C(C)C=C1NC3=NC=C(Cl)C(NC4=CC=CC=C4S(=O)(C(C)C)=O)=N3.[H]Cl.[H]Cl	ALK; IGF-1R; Insulin Receptor	Protein Tyrosine Kinase/RTK	Ceritinib dihydrochloride (LDK378 dihydrochloride) is a selective, orally bioavailable and ATP-competitive ALK tyrosine kinase inhibitor with an IC50 of 200 pM. Ceritinib dihydrochloride (LDK378 dihydrochloride) also inhibits IGF-1R, InsR, and STK22D with IC50 values of 8, 7, and 23 nM, respectively. Ceritinib dihydrochloride (LDK378 dihydrochloride) shows great antitumor potency[1][2].	Hydrochloride	H2O : ≥ 170 mg/mL (269.39 mM); DMSO : 100 mg/mL (158.46 mM; Need ultrasonic)
Ceritinib	HY-15656	1032900-25-6	558.14	CC(C)OC1=CC(C2CCNCC2)=C(C)C=C1NC3=NC=C(Cl)C(NC4=CC=CC=C4S(=O)(C(C)C)=O)=N3	ALK; IGF-1R; Insulin Receptor	Protein Tyrosine Kinase/RTK	Ceritinib (LDK378) is a selective, orally bioavailable, and ATP-competitive ALK tyrosine kinase inhibitor with an IC50 of 200 pM. Ceritinib (LDK378) also inhibits IGF-1R, InsR, and STK22D with IC50 values of 8, 7, and 23 nM, respectively. Ceritinib (LDK378) shows great antitumor potency[1][2].	Free Base	DMSO : 5.6 mg/mL (10.03 mM; Need ultrasonic); Ethanol : ≥ 3.33 mg/mL (5.97 mM)
Repotrectinib	HY-103022	1802220-02-5	355.37	O=C1NC[C@H](C)OC2=CC=C(F)C=C2[C@@H](C)NC3=NC4=C1C=NN4C=C3	ALK; ROS; Trk Receptor	Neuronal Signaling; Protein Tyrosine Kinase/RTK	Repotrectinib (TPX-0005) is a potent ROS1 (IC50=0.07 nM) and TRK (IC50=0.83/0.05/0.1 nM for TRKA/B/C) inhibitor. Repotrectinib potently inhibits WT ALK (IC50=1.01 nM). Repotrectinib has anti-cancer activity[1][2].	Free Base	DMSO : ≥ 83.3 mg/mL (234.40 mM)
Belizatinib	HY-17603	1357920-84-3	577.73	O=C(NC1=NC2=CC=C(CN3CCC(C(C)(O)C)CC3)C=C2N1[C@H]4CC[C@@H](C(NC(C)C)=O)CC4)C5=CC=C(F)C=C5	ALK; Trk Receptor	Neuronal Signaling; Protein Tyrosine Kinase/RTK	Belizatinib is an oral, dual, potent inhibitor of ALK and TRKA, TRKB, and TRKC, with IC50 of 0.7?nM for wild-type recombinant ALK kinase.	Free Base	DMSO : ≥ 300 mg/mL (519.27 mM)
TNP-470	HY-101932	129298-91-5	401.88	C[C@]1([C@@H](C/C=C(C)/C)O1)[C@]([C@@H]2OC)([H])[C@]3(CC[C@H]2OC(NC(CCl)=O)=O)CO3	Aminopeptidase	Metabolic Enzyme/Protease	TNP-470 is a methionine aminopeptidase-2 inhibitor and also an angiogenesis inhibitor.	Free Base	10 mM in DMSO
Tosedostat	HY-14807	238750-77-1	406.47	O=C(OC1CCCC1)[C@@H](NC([C@@H]([C@H](O)C(NO)=O)CC(C)C)=O)C2=CC=CC=C2	Aminopeptidase	Metabolic Enzyme/Protease	Tosedostat is an aminopeptidase inhibitor.	Free Base	DMSO : 25 mg/mL (61.51 mM; Need ultrasonic and warming)
Bestatin	HY-B0134	58970-76-6	308.37	CC(C)C[C@@H](C(O)=O)NC([C@@H](O)[C@H](N)CC1=CC=CC=C1)=O	Aminopeptidase; Antibiotic; Bacterial	Anti-infection; Metabolic Enzyme/Protease	Bestatin is a natural, broad-spectrum, and competitive aminopeptidase inhibitor.	Free Acid	DMSO : 8.33 mg/mL (27.01 mM; Need ultrasonic)
PF-06409577	HY-103683	1467057-23-3	341.79	O=C(C1=CNC2=C1C=C(C3=CC=C(C4(O)CCC4)C=C3)C(Cl)=C2)O	AMPK	Epigenetics; PI3K/Akt/mTOR	PF-06409577 is a potent and selective allosteric activator of AMPK α1β1γ1 isoform with an EC50 of 7 nM.	Free Acid	DMSO : ≥ 100 mg/mL (292.58 mM)
Bempedoic acid	HY-12357	738606-46-7	344.49	O=C(O)C(C)(C)CCCCCC(O)CCCCCC(C)(C)C(O)=O	AMPK; ATP Citrate Lyase	Epigenetics; Metabolic Enzyme/Protease; PI3K/Akt/mTOR	Bempedoic acid (ETC-1002) is an ATP-citrate lyase (ACL) inhibitor[1]. Bempedoic acid (ETC-1002) activates AMPK[2].	Free Acid	DMSO : 100 mg/mL (290.28 mM; Need ultrasonic)
Phenformin (hydrochloride)	HY-16397A	834-28-6	241.72	NC(NC(NCCC1=CC=CC=C1)=N)=N.Cl	AMPK; Autophagy	Autophagy; Epigenetics; PI3K/Akt/mTOR	Phenformin hydrochloride is an anti-diabetic drug from the biguanide class, can activate AMPK activity.	Hydrochloride	DMSO : 1 mg/mL (4.14 mM; ultrasonic and adjust pH to 2 with 1M HCl); DMF : < 1 mg/mL (insoluble); H2O : 12.5 mg/mL (51.71 mM; Need ultrasonic); Ethanol : < 1 mg/mL (insoluble)
Danthron	HY-B0923	117-10-2	240.21	O=C1C2=C(C=CC=C2O)C(C3=CC=CC(O)=C13)=O	AMPK; Autophagy; Bacterial; Virus Protease	Anti-infection; Autophagy; Epigenetics; PI3K/Akt/mTOR	Danthron is a natural product extracted from the traditional Chinese medicine rhubarb. Danthron functions in regulating glucose and lipid metabolism by activating AMPK.	Free Base	DMSO : ≥ 42 mg/mL (174.85 mM)
Metformin (hydrochloride)	HY-17471A	1115-70-4	165.62	NC(NC(N(C)C)=N)=N.Cl	AMPK; Autophagy; Mitophagy	Autophagy; Epigenetics; PI3K/Akt/mTOR	Metformin hydrochloride (1,1-Dimethylbiguanide hydrochloride) inhibits the mitochondrial respiratory chain in the liver, leading to activation of AMPK, enhancing insulin sensitivity for type 2 diabetes research. Metformin hydrochloride triggers autophagy[1].	Hydrochloride	DMSO : ≥ 1.7 mg/mL (10.26 mM); H2O : ≥ 32 mg/mL (193.21 mM)
AICAR	HY-13417	2627-69-2	258.23	OC[C@@H]1[C@@H](O)[C@@H](O)[C@H](N2C=NC(C(N)=O)=C2N)O1	AMPK; Autophagy; Mitophagy	Autophagy; Epigenetics; PI3K/Akt/mTOR	AICAR (Acadesine) is an adenosine analog and a AMPK activator. AICAR regulates the glucose and lipid metabolism, and inhibits proinflammatory cytokines and iNOS production. AICAR is also an autophagy and mitophagy inhibitor[1][2].	Free Base	H2O : 65 mg/mL (251.71 mM; Need ultrasonic and warming); DMSO : ≥ 30 mg/mL (116.18 mM)
AICAR (phosphate)	HY-13417A	681006-28-0	356.23	OC[C@@H]1[C@@H](O)[C@@H](O)[C@H](N2C=NC(C(N)=O)=C2N)O1.O=P(O)(O)O	AMPK; Autophagy; Mitophagy	Autophagy; Epigenetics; PI3K/Akt/mTOR	AICAR phosphate (Acadesine phosphate) is an adenosine analog and a AMPK activator. AICAR phosphate regulates the glucose and lipid metabolism, and inhibits proinflammatory cytokines and iNOS production[1][2]. AMPK Activator.	Phosphate	H2O : ≥ 180 mg/mL (505.29 mM); DMSO : ≥ 75 mg/mL (210.54 mM)
Flufenamic acid	HY-B1221	530-78-9	281.23	O=C(O)C1=CC=CC=C1NC2=CC=CC(C(F)(F)F)=C2	AMPK; Calcium Channel; Chloride Channel; COX; Parasite; Potassium Channel	Anti-infection; Epigenetics; Immunology/Inflammation; Membrane Transporter/Ion Channel; Neuronal Signaling; PI3K/Akt/mTOR	Flufenamic acid is a non-steroidal anti-inflammatory agent, inhibits cyclooxygenase (COX), activates AMPK, and also modulates ion channels, blocking chloride channels and L-type Ca2+ channels, modulating non-selective cation channels (NSC), activating K+ channels.	Free Acid	DMSO : 100 mg/mL (355.58 mM; Need ultrasonic)
Azeliragon	HY-50682	603148-36-3	532.12	ClC1=CC=C(C=C1)OC2=CC=C(C=C2)N3C(CCCC)=NC(C(C=C4)=CC=C4OCCCN(CC)CC)=C3	Amyloid-β	Neuronal Signaling	Azeliragon (TTP488) is an orally bioavailable inhibitor of the receptor for advanced glycation end products (RAGE) in development as a potential treatment to slow disease progression in patients with mild Alzheimer’s disease (AD)[1]. Azeliragon also can cross the blood-brain barrier (BBB)[2].	Free Base	H2O : < 0.1 mg/mL (insoluble); DMSO : 50 mg/mL (93.96 mM; Need ultrasonic)
Tramiprosate	HY-14602	3687-18-1	139.17	NCCCS(=O)(O)=O	Amyloid-β	Neuronal Signaling	Tramiprosate is a small, orally-administered compound that binds to soluble Aβ and reduces amyloid aggregation and subsequent deposition_x000D_ target: Aβ_x000D_ In vitro: Tramiprosate provides neuroprotection against Aβ-induced neurotoxicity in neuronal and mouse organotypic hippocampal cultures, and reverses Aβ-induced long-term potentiation (LTP) inhibition in rat hippocampus, in part, through…	Free Acid	H2O : 20 mg/mL (143.71 mM; Need ultrasonic); DMSO : 1 mg/mL (7.19 mM; Need ultrasonic)
Edonerpic maleate	HY-17631A	519187-97-4	407.48	OC1CN(CCCOCCC2=CC=C3C(C=CS3)=C2)C1.O=C(O)/C=C\C(O)=O	Amyloid-β	Neuronal Signaling	Edonerpic maleate is a novel neurotrophic agent which can inhibit amyloid-β peptides (Aβ).	Maleate	DMSO : 100 mg/mL (245.41 mM; Need ultrasonic); H2O : 100 mg/mL (245.41 mM; Need ultrasonic)
Deferoxamine (mesylate)	HY-B0988	138-14-7	656.79	O=C(N(CCCCCN)O)CCC(NCCCCCN(C(CCC(NCCCCCN(C(C)=O)O)=O)=O)O)=O.CS(=O)(O)=O	Amyloid-β; Autophagy; Ferroptosis; Mitophagy	Apoptosis; Autophagy; Neuronal Signaling	Deferoxamine mesylate is an iron chelator that binds free iron in a stable complex, preventing it from engaging in chemical reactions.	Mesylate	H2O : ≥ 33 mg/mL (50.24 mM)
Tolcapone	HY-17406	134308-13-7	273.24	O=C(C1=CC(O)=C(O)C([N+]([O-])=O)=C1)C2=CC=C(C)C=C2	Amyloid-β; COMT	Metabolic Enzyme/Protease; Neuronal Signaling	Tolcapone (Ro 40-7592) is a selective, potent and orally active COMT inhibitor. Tolcapone is also a potent inhibitor of α-syn and Aβ42 oligomerization and fibrillogenesis and protect against extracellular toxicity induced by the aggregation of both proteins in PC12 cells[1][2].	Free Base	DMSO : 100 mg/mL (365.98 mM; Need ultrasonic)
20(S)-Ginsenoside Rg3	HY-N0603	14197-60-5	785.01	O[C@@H]([C@@H]([C@@H](CO)O1)O)[C@@H](O[C@H]2[C@@H]([C@H]([C@@H]([C@@H](CO)O2)O)O)O)[C@@H]1O[C@H]3CC[C@]4(C)[C@@]5([H])C[C@@H](O)[C@]6([H])[C@@H](C(C)(O)CC/C=C(C)\C)CC[C@](C)6[C@@](C)5CCC4C3(C)C	Amyloid-β; COX; Endogenous Metabolite; NF-κB; Potassium Channel; Sodium Channel	Immunology/Inflammation; Membrane Transporter/Ion Channel; Metabolic Enzyme/Protease; Neuronal Signaling; NF-κB	20(S)-Ginsenoside Rg3 is the main component of Red ginseng. Ginsenoside Rg3 inhibits Na+ and hKv1.4 channel with IC50s of 32.2±4.5 and 32.6±2.2 μM, respectively. 20(S)-Ginsenoside Rg3 also inhibits Aβ levels, NF-κB activity, and COX-2 expression.	Free Base	DMSO : ≥ 50 mg/mL (63.69 mM)
Ginsenoside Re	HY-N0044	52286-59-6	947.15	O[C@H]1[C@H](O)[C@@H](CO)O[C@@H](O[C@H]2C[C@]([C@@](CC[C@]3([H])[C@@](C)(O[C@@H]4O[C@H](CO)[C@@H](O)[C@H](O)[C@H]4O)CC/C=C(C)/C)(C)[C@]3([H])[C@H](O)C5)(C)[C@@]5([H])[C@]6(C)[C@]2([H])C(C)(C)[C@@H](O)CC6)[C@@H]1O[C@@H]7O[C@@H](C)[C@H](O)[C@@H](O)[C@H]7O	Amyloid-β; Endogenous Metabolite; JNK; NF-κB	MAPK/ERK Pathway; Metabolic Enzyme/Protease; Neuronal Signaling; NF-κB	Ginsenoside Re (Ginsenoside B2) is an extract from Panax notoginseng. Ginsenoside Re decreases the β-amyloid protein (Aβ). Ginsenoside Re plays a role in antiinflammation through inhibition of JNK and NF-κB.	Free Base	DMSO : ≥ 50 mg/mL (52.79 mM)
Semagacestat	HY-10009	425386-60-3	361.44	O=C([C@H]1NC([C@@H](NC([C@H](C(C)C)O)=O)C)=O)N(CCC2=C1C=CC=C2)C	Amyloid-β; Notch; γ-secretase	Neuronal Signaling; Stem Cell/Wnt	Semagacestat is a γ-secretase inhibitor, inhibits β-amyloid (Aβ42), Aβ38 and Aβ40 with IC50 of 10.9, 12 and 12.1 nM, respectively; also inhibits Notch signaling with IC50 of 14.1 nM.	Free Base	DMSO : ≥ 100 mg/mL (276.67 mM)
2,2,5,7,8-Pentamethyl-6-Chromanol	HY-111024	950-99-2	220.31	OC1=C(C)C(C)=C2C(CCC(C)(C)O2)=C1C	Androgen Receptor	Others	2,2,5,7,8-Pentamethyl-6-Chromanol (PMC) is the anti-oxidant moiety of vitamin E (α-tocopherol). 2,2,5,7,8-Pentamethyl-6-Chromanol has potent androgen receptor (AR) signaling modulation and anti-cancer activity against prostate cancer cell lines[1].	Free Base	DMSO : 250 mg/mL (1134.76 mM; Need ultrasonic)
MK-0773	HY-11027	606101-58-0	479.59	O=C([C@H]1CC[C@]2([H])[C@]1(C)CC[C@]3([H])[C@@]4(C)C=C(F)C(N(C)[C@]4([H])CC[C@]32[H])=O)NCC5=NC6=CC=CN=C6N5	Androgen Receptor	Others	MK-0773 is a selective androgen receptor modulators (SARMs) that binds to AR with an IC50 of 6.6 nM.	Free Base	DMSO : 33.33 mg/mL (69.50 mM; Need ultrasonic)
Flutamide	HY-B0022	13311-84-7	276.21	CC(C)C(NC1=CC=C([N+]([O-])=O)C(C(F)(F)F)=C1)=O	Androgen Receptor	Others	Flutamide is an antiandrogen drug, with its active metablolite binding at androgen receptor with Ki values of 55 nM, and primarily used to treat prostate cancer. Target: androgen receptor in vitro: Flutamide (Eulexin) is an antiandrogen drug. Flutamide-OH, the active metabolite of flutamide, directly binds at rat anterior pituitary androgen receptor with Ki values of 55 nM [1]. lutamide does not …	Free Base	DMSO : ≥ 100 mg/mL (362.04 mM); H2O : < 0.1 mg/mL (insoluble)
Dimethylcurcumin	HY-15194	52328-98-0	396.43	O=C(/C=C(O)/C=C/C1=CC=C(OC)C(OC)=C1)/C=C/C2=CC=C(OC)C(OC)=C2	Androgen Receptor	Others	Dimethylcurcumin (ASC-J9) is an androgen receptor degradation enhancer that effectively suppresses castration resistant prostate cancer cell proliferation and invasion.	Free Base	DMSO : ≥ 50 mg/mL (126.13 mM); H2O : < 0.1 mg/mL (insoluble)
Nilutamide	HY-13702	63612-50-0	317.22	O=C1N(C2=CC=C([N+]([O-])=O)C(C(F)(F)F)=C2)C(C(C)(C)N1)=O	Androgen Receptor	Others	Nilutamide (Nilandron) is a non-steroidal anti-androgen drug proposed in the treatment of metastatic prostatic carcinoma[1][2].	Free Base	DMSO : ≥ 250 mg/mL (788.10 mM)
AZD3514	HY-16079	1240299-33-5	519.56	CC(N1CCN(CCOC2=CC=C(C3CCN(C4=NN5C(CC4)=NN=C5C(F)(F)F)CC3)C=C2)CC1)=O	Androgen Receptor	Others	AZD3514 is a potent and oral androgen receptor downregulator with Ki of 2.2 μM and has ability of reducing AR protein expression._x000D_ IC50 Value: 2.2 uM (Ki)_x000D_ Target: androgen receptor_x000D_ AZD3514 binds to the AR ligand binding domain and has selectivity for binding to AR over other nuclear hormone receptors [1]. _x000D_ in vitro: AZD3514 inhibits cell growth in prostate cancer cells …	Free Base	DMSO : ≥ 100 mg/mL (192.47 mM)
Testosterone propionate	HY-B1269	57-85-2	344.49	C[C@@]12[C@@H](OC(CC)=O)CC[C@@]1([H])[C@]3([H])CCC4=CC(CC[C@]4(C)[C@@]3([H])CC2)=O	Androgen Receptor	Others	Testosterone propionate is a slower releasing anabolic steroid used mainly in the treatment of low testosterone levels in men.	Free Base	DMSO : 25 mg/mL (72.57 mM; Need ultrasonic)
Darolutamide	HY-16985	1297538-32-9	398.85	ClC1=C(C#N)C=CC(C2=NN(C[C@H](C)NC(C3=NNC(C(O)C)=C3)=O)C=C2)=C1	Androgen Receptor	Others	Darolutamide (ODM-201;BAY-1841788) is a potent androgen receptor (AR) antagonist with an IC50 of 26 nM in in vitro assay.	Free Base	DMSO : 100 mg/mL (250.72 mM; Need ultrasonic)
Danazol	HY-B1029	17230-88-5	337.46	C#C[C@]1(O)CC[C@@]2([H])[C@]3([H])CCC4=CC5=C(C=NO5)C[C@]4(C)[C@@]3([H])CC[C@@]21C	Androgen Receptor	Others	Danazol is a derivative of the synthetic steroid ethisterone, that suppresses the production of gonadotrophins, and has some weak androgenic effects.	Free Base	H2O : < 0.1 mg/mL (insoluble); DMSO : 6.67 mg/mL (19.77 mM; Need ultrasonic); Ethanol : 20 mg/mL (59.27 mM; Need ultrasonic)
Clascoterone	HY-13331	19608-29-8	402.52	O=C1CC[C@@]2(C)C(CC[C@]3([H])[C@]2([H])CC[C@@]4(C)[C@@]3([H])CC[C@@]4(C(CO)=O)OC(CC)=O)=C1	Androgen Receptor	Others	Clascoterone (Cortexolone 17 alpha-propionate;Cortexolone 17α-propionate;CB-03-01) is a new topical and peripherally selective androgen antagonist.	Free Base	DMSO : ≥ 100 mg/mL (248.43 mM)
Cyproterone acetate	HY-13604	427-51-0	402.91	C[C@@]12C(C(Cl)=C[C@]3([H])[C@]2([H])C[C@@]4(C)[C@@]3([H])CC[C@@]4(C(C)=O)OC(C)=O)=CC([C@H]5[C@@H]1C5)=O	Androgen Receptor	Others	Cyproterone acetate is an anti-androgen (IC50=7.1 nM) and progestogen synthetic steroid. Cyproterone acetate has affinity with progesteron and with glucocorticoidal receptors[1][2].	Free Base	Ethanol : 20 mg/mL (49.64 mM; Need ultrasonic); DMSO : 33.33 mg/mL (82.72 mM; Need ultrasonic); H2O : < 0.1 mg/mL (insoluble)
Apalutamide	HY-16060	956104-40-8	477.43	O=C(NC)C1=CC=C(N(C(N(C2=CC(C(F)(F)F)=C(C#N)N=C2)C3=O)=S)C43CCC4)C=C1F	Androgen Receptor	Others	Apalutamide (ARN-509) is a potent and competitive androgen receptor (AR) antagonist, binding AR with an IC50 of 16 nM[1].	Free Base	DMSO : 50 mg/mL (104.73 mM; Need ultrasonic); H2O : < 0.1 mg/mL (insoluble)
RAD140	HY-14383	1182367-47-0	393.83	ClC1=C(C)C(N[C@]([H])([C@@]([H])(O)C)C2=NN=C(O2)C3=CC=C(C#N)C=C3)=CC=C1C#N	Androgen Receptor	Others	RAD140 is a potent, orally bioavailable, nonsteroidal selective androgen receptor modulator (SARM). _x000D_ IC50 value: 7 nM (Ki, fot androgen receptor) [1]_x000D_ Target: androgen receptor _x000D_ in vitro: RAD140 demonstrates excellent affinity for the androgen receptor (Ki = 7 nM) as well as good selectivity over other steroid hormone nuclear receptors, with the closest off target receptor bei…	Free Base	H2O : < 0.1 mg/mL (insoluble); DMSO : ≥ 100 mg/mL (253.92 mM)
LY2452473	HY-114530	1029692-15-6	374.44	O=C(N[C@@H]1CC(N(C2=C3C=C(C=C2)C#N)CC4=NC=CC=C4)=C3C1)OC(C)C	Androgen Receptor	Others	LY2452473 is an orally bioavailable, selective androgen receptor modulator (SARM).	Free Base	DMSO : 62.5 mg/mL (166.92 mM; Need ultrasonic)
GLPG0492	HY-18102	1215085-92-9	389.33	N#CC1=CC=C(N(C(N(C)[C@]2(CO)C3=CC=CC=C3)=O)C2=O)C=C1C(F)(F)F	Androgen Receptor	Others	GLPG0492 is a novel selective androgen receptor modulator; exhibited anabolic activity on muscle, strongly dissociated from the androgenic activity on prostate after oral dosing._x000D_ IC50 value:_x000D_ Target: AR modulator_x000D_ GLPG0492 has very good pharmacokinetic properties, including bioavailability in rat (F > 50%), and is currently under evaluation in phase I clinical trials [1]. GLPG0…	Free Base	DMSO : ≥ 50 mg/mL (128.43 mM)
GSK-2881078	HY-100186	1539314-06-1	330.33	N#CC1=C(C(F)(F)F)C2=C(N([C@H](C)CS(=O)(C)=O)C=C2)C=C1	Androgen Receptor	Others	GSK 2881078 is a selective androgen receptor modulator potentially for the treatment of cachexia. GSK 2881078 is a selective androgen receptor modulator (SARM) that is being evaluated for effects on muscle growth and strength in subjects with muscle wasting to improve their physical function.	Free Base	DMSO : ≥ 33 mg/mL (99.90 mM)
Spironolactone	HY-B0561	52-01-7	416.57	C[C@@]12[C@](OC3=O)(CC3)CC[C@@]1([H])[C@@]([C@@H](CC4=CC5=O)SC(C)=O)([H])[C@]([C@]4(CC5)C)([H])CC2	Androgen Receptor; Autophagy	Autophagy; Others	Spironolactone is a potent antagonist of the androgen receptor. _x000D_ Target: Androgen Receptor_x000D_ Spironolactone is a potassium sparing diuretic that acts by antagonism of aldosterone in the distal renal tubules. It is used mainly in the treatment of refractory edema in patients with congestive heart failure, nephrotic syndrome, or hepatic cirrhosis. Its effects on the endocrine system are…	Free Base	H2O : < 0.1 mg/mL (insoluble); DMSO : ≥ 50 mg/mL (120.03 mM)
Bicalutamide	HY-14249	90357-06-5	430.37	FC1=CC=C(S(=O)(CC(O)(C(NC2=CC=C(C#N)C(C(F)(F)F)=C2)=O)C)=O)C=C1	Androgen Receptor; Autophagy	Autophagy; Others	Bicalutamide is a non-steroidal androgen receptor inhibitor.	Free Base	DMSO : ≥ 50 mg/mL (116.18 mM)
Enzalutamide	HY-70002	915087-33-1	464.44	S=C(N(C(C1(C)C)=O)C2=CC=C(C#N)C(C(F)(F)F)=C2)N1C3=CC(F)=C(C(NC)=O)C=C3	Androgen Receptor; Autophagy	Autophagy; Others	Enzalutamide (MDV3100) is an androgen receptor (AR) antagonist with an IC50 of 36 nM in LNCaP prostate cells. Enzalutamide is an autophagy activator[1][2].	Free Base	DMSO : ≥ 50 mg/mL (107.66 mM); H2O : < 0.1 mg/mL (insoluble)
DHEA	HY-14650	53-43-0	288.42	O=C1CC[C@@]2([H])[C@]3([H])CC=C4C[C@@H](O)CC[C@]4(C)[C@@]3([H])CC[C@@]21C	Androgen Receptor; Endogenous Metabolite	Metabolic Enzyme/Protease; Others	DHEA (Prasterone) is one of the most abundant steroid hormones. DHEA (Prasterone) mediates its action via multiple signaling pathways involving specific membrane receptors and via transformation into androgen and estrogen derivatives (e.g., androgens, estrogens, 7α and 7β DHEA, and 7α and 7β epiandrosterone derivatives) acting through their specific receptors.	Free Base	Ethanol : 50 mg/mL (173.36 mM; Need ultrasonic); H2O : < 0.1 mg/mL (insoluble); DMSO : 50 mg/mL (173.36 mM; Need ultrasonic)
Medroxyprogesterone acetate	HY-B0469	71-58-9	386.52	CC(O[C@@]([C@]12C)(CC[C@@]1([H])[C@@](C[C@H](C)C3=CC4=O)([H])[C@]([C@]3(CC4)C)([H])CC2)C(C)=O)=O	Androgen Receptor; Endogenous Metabolite; Glucocorticoid Receptor; Progesterone Receptor	GPCR/G Protein; Metabolic Enzyme/Protease; Others	Medroxyprogesterone acetate is a widely used synthetic steroid by its interaction with progesterone, androgen and glucocorticoid receptors[1]。	Free Base	DMSO : 10 mg/mL (25.87 mM; Need ultrasonic); H2O : < 0.1 mg/mL (insoluble)
TRV-120027 (TFA)	HY-P2141A		1040.10	C[C@H](C(O)=O)NC([C@H]1N(C([C@H](CC2=CNC=N2)NC([C@H]([C@@H](C)CC)NC([C@H](CC3=CC=C(O)C=C3)NC([C@H](C(C)C)NC([C@H](CCCNC(N)=N)NC(CNC)=O)=O)=O)=O)=O)=O)CCC1)=O.OC(C(F)(F)F)=O	Angiotensin Receptor	GPCR/G Protein	TRV120027 TFA, a β-arrestin-1-biased agonist of the angiotensin II receptor type 1 (AT1R), engages ?-arrestins while blocking G-protein signaling[1]. TRV120027?TFA induces?acute?catecholamine?secretion?through cation channel subfamily C3 (TRPC3) coupling, promotes the formation of a macromolecular complex composed of AT1R–β-arrestin-1–TRPC3–PLCγ at the plasma membrane. TRV120027 TFA inhibits angi…	Trifluoroacetate	10 mM in DMSO
Eprosartan (mesylate)	HY-15834A	144143-96-4	520.62	OC(/C(CC1=CC=CS1)=C/C2=CN=C(CCCC)N2CC3=CC=C(C(O)=O)C=C3)=O.CS(=O)(O)=O	Angiotensin Receptor	GPCR/G Protein	Eprosartan mesylate (SKF-108566J) is a nonpeptide angiotensin II receptor antagonist with IC50 of 9.2 and 3.9 nM in rat and human adrenal cortical membranes, respectively. _x000D_ IC50 Value: 9.2 nM(in rat adrenal cortical membranes); 3.9 nM(in human adrenal cortical membranes)_x000D_ Target: Angiotensin Receptor Type-1(AT1)_x000D_ in vitro: Eprosartan mesylate, is one of the highly selective, or…	Mesylate	DMSO : ≥ 48 mg/mL (92.20 mM)
Valsartan	HY-18204	137862-53-4	435.52	CC(C)[C@@H](C(O)=O)N(C(CCCC)=O)CC1=CC=C(C2=CC=CC=C2C3=NNN=N3)C=C1	Angiotensin Receptor	GPCR/G Protein	Valsartan (CGP-48933) is an angiotensin II receptor antagonist for the treatment of high blood pressure and heart failure.	Free Acid	DMSO : ≥ 100 mg/mL (229.61 mM)
Olodanrigan	HY-13106	1316755-16-4	507.58	O=C([C@H]1N(C(C(C2=CC=CC=C2)C3=CC=CC=C3)=O)CC4=C(C(OCC5=CC=CC=C5)=C(OC)C=C4)C1)O	Angiotensin Receptor	GPCR/G Protein	Olodanrigan (EMA401) is a highly selective, orally active, peripherally restricted angiotensin II type 2 receptor (AT2R) antagonist. It is under development as a neuropathic pain therapeutic agent. Olodanrigan (EMA401) analgesic action appears to involve inhibition of augmented AngII/AT2R induced p38 and p42/p44 MAPK activation, and hence inhibition of DRG neuron hyperexcitability and sprouting o…	Free Acid	DMSO : ≥ 34 mg/mL (66.98 mM); H2O : < 0.1 mg/mL (insoluble)
Olmesartan medoxomil	HY-17005	144689-63-4	558.59	O=C(OCC1=C(OC(O1)=O)C)C2=C(N=C(N2CC3=CC=C(C=C3)C4=CC=CC=C4C5=NN=NN5)CCC)C(O)(C)C	Angiotensin Receptor	GPCR/G Protein	Olmesartan medoxomil is a potent and selective angiotensin AT1 receptor inhibitor with IC50 of 66.2 μM.	Free Base	DMSO : 50 mg/mL (89.51 mM; Need ultrasonic)
Candesartan	HY-B0205	139481-59-7	440.45	O=C(C1=C2C(N=C(OCC)N2CC3=CC=C(C4=CC=CC=C4C5=NNN=N5)C=C3)=CC=C1)O	Angiotensin Receptor	GPCR/G Protein	Candesartan is an angiotensin II receptor antagonist with IC50 of 0.26 nM. Target: Angiotensin II Receptor candesartan is indicated for the treatment of hypertension. Results from the CHARM study in the early 2000s demonstrated the morbidity and mortality reduction benefits of candesartan therapy in congestive heart failure. Thus, while ACE inhibitors are still considered first-line therapy in he…	Free Acid	H2O : < 0.1 mg/mL (insoluble); DMSO : ≥ 100 mg/mL (227.04 mM)
trans-Tranilast	HY-18706	70806-55-2	327.33	O=C(O)C1=CC=CC=C1NC(/C=C/C2=CC(OC)=C(OC)C=C2)=O.[(E)]	Angiotensin Receptor	GPCR/G Protein	trans-Tranilast (trans-MK-341) is an antiallergic drug, used to treat bronchial asthma, allergic rhinitis and atopic dermatitis._x000D_ Target: Angiotensin Receptor_x000D_ Tranilast has been approved in Japan and South Korea, since 1982, for the treatment of bronchial asthma, with indications for keloids and hypertrophic scar added in 1993. Tranilast is also used to treat asthma, autoimmune disea…	Free Acid	DMSO : 100 mg/mL (305.50 mM; Need ultrasonic)
Azilsartan medoxomil	HY-14736	863031-21-4	568.53	O=C(C1=C2C(N=C(OCC)N2CC3=CC=C(C4=CC=CC=C4C5=NC(ON5)=O)C=C3)=CC=C1)OCC6=C(C)OC(O6)=O	Angiotensin Receptor	GPCR/G Protein	Azilsartan medoxomil(TAK 491) is an orally administered angiotensin II receptor type 1 antagonist with IC50 of 0.62 nM, which used in the treatment of adults with essential hypertension. IC50 Value: 0.62 nM [2] Target: AT1 receptor in vitro: In aortic endothelial cells, azilsartan inhibited cell proliferation at concentrations as low as 1 μmol/l, whereas valsartan showed little or no antiprolifer…	Free Base	DMSO : 125 mg/mL (219.87 mM; Need ultrasonic)
Azilsartan	HY-14914	147403-03-0	456.45	O=C(C1=C2C(N=C(OCC)N2CC3=CC=C(C4=CC=CC=C4C(N5)=NOC5=O)C=C3)=CC=C1)O	Angiotensin Receptor	GPCR/G Protein	Azilsartan(TAK-536) is a specific and potent angiotensin II type 1 receptor antagonist with IC50 of 2.6 nM. IC50 Value: 2.6 nM [1] Target: AT1 receptor in vitro: Azilsartan inhibited the specific binding of 125I-Sar1-Ile8-AII to human angiotensin type 1 receptors with an IC50 of 2.6 nM. The inhibitory effect of AZL persisted after washout of the free compound (IC(50) value of 7.4 nM). AZL also in…	Free Acid	DMSO : 25 mg/mL (54.77 mM; Need ultrasonic); H2O : < 0.1 mg/mL (insoluble)
Losartan (potassium)	HY-17512A	124750-99-8	461.00	OCC1=C(Cl)N=C(CCCC)N1CC2=CC=C(C3=CC=CC=C3C4=N[N-]N=N4)C=C2.[K+]	Angiotensin Receptor	GPCR/G Protein	Losartan potassium (DuP-753 potassium) is an angiotensin II receptor type 1 (AT1) antagonist, competing with the binding of angiotensin II to AT1 with an IC50 of 20 nM.	Potassium	DMSO : ≥ 110 mg/mL (238.61 mM); H2O : 33.33 mg/mL (72.30 mM; Need ultrasonic)
Angiotensin II 5-valine	HY-P0108	58-49-1	1032.15	O=C(N(CCC1)[C@@H]1C(N[C@H](C(O)=O)CC2=CC=CC=C2)=O)[C@@H](NC([C@H](C(C)C)NC([C@@H](NC([C@H](C(C)C)NC([C@H](CCCNC(N)=N)NC([C@@H](N)CC(O)=O)=O)=O)=O)CC3=CC=C(O)C=C3)=O)=O)CC4=CNC=N4	Angiotensin Receptor	GPCR/G Protein	Angiotensin II 5-valine is an agonist of angiotensin receptor.	Free Acid	H2O : 100 mg/mL (96.89 mM; Need ultrasonic)
Losartan	HY-17512	114798-26-4	422.91	OCC1=C(Cl)N=C(CCCC)N1CC2=CC=C(C3=CC=CC=C3C4=NNN=N4)C=C2	Angiotensin Receptor	GPCR/G Protein	Losartan is an angiotensin II receptor antagonist, competing with the binding of angiotensin II to AT1 receptors with IC50 of 20 nM.	Free Base	DMSO : ≥ 100 mg/mL (236.46 mM)
Olmesartan	HY-17004	144689-24-7	446.50	O=C(O)C1=C(N=C(N1CC2=CC=C(C=C2)C3=CC=CC=C3C4=NN=NN4)CCC)C(O)(C)C	Angiotensin Receptor	GPCR/G Protein	Olmesartan (RNH-6270) is an angiotensin II receptor (AT1R) antagonist used to treat high blood pressure[1][2].	Free Acid	DMSO : 50 mg/mL (111.98 mM; Need ultrasonic)
Angiotensin (1-7)	HY-12403	51833-78-4	899.00	O=C(N(CCC1)[C@@H]1C(O)=O)[C@@H](NC([C@@]([C@@H](C)CC)([H])NC([C@@H](NC([C@H](C(C)C)NC([C@H](CCCNC(N)=N)NC([C@@H](N)CC(O)=O)=O)=O)=O)CC2=CC=C(O)C=C2)=O)=O)CC3=CNC=N3	Angiotensin Receptor; Angiotensin-converting Enzyme (ACE)	GPCR/G Protein; Metabolic Enzyme/Protease	Angiotensin 1-7 (Ang-(1-7)) is a major active component of the renin-angiotensin system (RAS), produced from cleavage of Ang II by angiotensin-converting-enzyme type 2 (ACE2). Angiotensin 1-7 inhibits purified canine ACE activity (IC50=0.65 μM). Angiotensin 1-7 acts as a local synergistic modulator of kinin-induced vasodilation by inhibiting ACE and releasing nitric oxide. Angiotensin 1-7 blocks …	Free Acid	H2O : ≥ 30.2 mg/mL (33.59 mM)
Fimasartan	HY-B0780	247257-48-3	501.65	O=C1N(C(CCCC)=NC(C)=C1CC(N(C)C)=S)CC2=CC=C(C3=C(C4=NN=NN4)C=CC=C3)C=C2	Angiotensin Receptor; Apoptosis	Apoptosis; GPCR/G Protein	Fimasartan(BR-A-657) is a non-peptide angiotensin II receptor antagonist used for the treatment of hypertension and heart failure. IC50 value: Target: AT1 receptor antagonist in vitro: Fimasartan suppressed the expressions of inducible nitric oxide synthase (iNOS) by down-regulating its transcription, and subsequently inhibited the productions of nitric oxide (NO). In addition, fimasartan attenua…	Free Base	DMSO : ≥ 49 mg/mL (97.68 mM)
Candesartan Cilexetil	HY-17505	145040-37-5	610.66	O=C(C1=C2C(N=C(OCC)N2CC3=CC=C(C4=CC=CC=C4C5=NNN=N5)C=C3)=CC=C1)OC(OC(OC6CCCCC6)=O)C	Angiotensin Receptor; Apoptosis	Apoptosis; GPCR/G Protein	Candesartan Cilexetil (TCV-116) is an angiotensin II receptor antagonist used mainly for the treatment of hypertension._x000D_ Target: Type-1 angiotensin II receptor_x000D_ Candesartan is generally well tolerated and significantly reduced cardiovascular deaths and hospital admissions for heart failure. Ejection fraction or treatment at baseline did not alter these effects [1]. In rats, TCV-116 in…	Free Base	DMSO : ≥ 50 mg/mL (81.88 mM)
Irbesartan	HY-B0202	138402-11-6	428.53	O=C1N(CC2=CC=C(C3=C(C4=NN=NN4)C=CC=C3)C=C2)C(CCCC)=NC15CCCC5	Angiotensin Receptor; Apoptosis	Apoptosis; GPCR/G Protein	Irbesartan is a highly potent and specific angiotensin II type 1 (AT1) receptor antagonist with IC50 of 1.3 nM. Target: Angiotensin Receptor Irbesartan treatment markedly induces the expression of the adipogenic marker gene adipose protein 2 (aP2) in 3T3-L1 cells in a concentration-dependent manner with EC50 of 3.5 μM and 3.3-fold induction at the concentration of 10 μM. Irbesartan (10 μM) marked…	Free Base	DMSO : 100 mg/mL (233.36 mM; Need ultrasonic); H2O : < 0.1 mg/mL (insoluble)
LCZ696	HY-18204A	936623-90-4	957.99	O=C(CCC(O[Na])=O)N([C@H](CC(C=C1)=CC=C1C2=CC=CC=C2)C[C@@H](C)C(OCC)=O)[H].O=C(O[Na])[C@@H](N(C(CCCC)=O)CC3=CC=C(C4=CC=CC=C4C5=NN=NN5[Na])C=C3)C(C)C.[2.5H2O]	Angiotensin Receptor; Apoptosis; Neprilysin	Apoptosis; GPCR/G Protein; Metabolic Enzyme/Protease	LCZ696 (Sacubitril/Valsartan), comprised Valsartan (an ARB) and Sacubitril (AHU377) in 1:1 molar ratio, is a first-in-class, orally bioavailable, and dual-acting angiotensin receptor-neprilysin (ARN) inhibitor for hypertension and heart failure[1][2][3]. LCZ696 ameliorates diabetic cardiomyopathy by inhibiting inflammation, oxidative stress and apoptosis[4].	Sodium	DMSO : ≥ 100 mg/mL (104.39 mM); H2O : ≥ 50 mg/mL (52.19 mM)
Telmisartan	HY-13955	144701-48-4	514.62	O=C(C1=CC=CC=C1C2=CC=C(CN3C4=CC(C5=NC6=CC=CC=C6N5C)=CC(C)=C4N=C3CCC)C=C2)O	Angiotensin Receptor; Autophagy	Autophagy; GPCR/G Protein	Telmisartan is a potent, long lasting antagonist of angiotensin II type 1 receptor (AT1), selectively inhibiting the binding of 125I-AngII to AT1 receptors with IC50 of 9.2 nM.	Free Acid	H2O : < 0.1 mg/mL (insoluble); DMSO : 6.67 mg/mL (12.96 mM; Need ultrasonic)
Angiotensin III (TFA)	HY-113035A		1045.13	[RVY-{Aaa}-HPF (TFA salt)]	Angiotensin Receptor; Endogenous Metabolite	GPCR/G Protein; Metabolic Enzyme/Protease	Angiotensin III (TFA) is an angiotensin 1 (AT1) and AT2 receptor agonist.	Trifluoroacetate	H2O : 100 mg/mL (95.68 mM; Need ultrasonic)
Sparsentan	HY-17621	254740-64-2	592.75	O=S(C1=CC=CC=C1C2=CC=C(CN3C(CCCC)=NC4(CCCC4)C3=O)C=C2COCC)(NC5=NOC(C)=C5C)=O	Angiotensin Receptor; Endothelin Receptor	GPCR/G Protein	Sparsentan (RE-021) is a highly potent dual angiotensin II and endothelin A receptor antagonist with Kis of 0.8 and 9.3 nM, respectively[1].	Free Base	DMSO : 250 mg/mL (421.76 mM; Need ultrasonic); H2O : < 0.1 mg/mL (insoluble)
Tranilast	HY-B0195	53902-12-8	327.33	O=C(O)C1=CC=CC=C1NC(/C=C/C2=CC=C(OC)C(OC)=C2)=O	Angiotensin Receptor; Prostaglandin Receptor	GPCR/G Protein	Tranilast (MK-341) acts as an anti-atopic agent. Tranilast suppresses production of prostaglandin D2 (PGD2, IC50= 0.1 mM). Tranilast sodium exhibits anti-inflammatory and immunomodulatory effects[1]. Tranilast sodium antagonizes angiotensin II and inhibits its biological effects in vascular smooth muscle cells[2].	Free Acid	H2O : < 0.1 mg/mL (insoluble); H2O : 10 mg/mL (30.55 mM; ultrasonic and adjust pH to 12 with NaOH); DMSO : 50 mg/mL (152.75 mM; Need ultrasonic)
Cilazapril (monohydrate)	HY-A0043A	92077-78-6	435.51	O=C([C@@H]1CCCN2N1C([C@@H](N[C@H](C(OCC)=O)CCC3=CC=CC=C3)CCC2)=O)O.O	Angiotensin-converting Enzyme (ACE)	Metabolic Enzyme/Protease	Cilazapril Monohydrate is a angiotensin-converting enzyme (ACE) inhibitor used for the treatment of hypertension and congestive heart failure._x000D_ Target: ACE_x000D_ Cilazapril is a new nonthiol group containing angiotensin converting enzyme (ACE) inhibitor. Cilazapril has been investigated in more than 4000 patients with all degrees of hypertension, as well as in the special patient groups su…	Free Acid	DMSO : ≥ 100 mg/mL (229.62 mM)
Enalapril (maleate)	HY-B0331A	76095-16-4	492.52	O=C(O)[C@H]1N(C([C@H](C)N[C@H](C(OCC)=O)CCC2=CC=CC=C2)=O)CCC1.O=C(O)/C=C\C(O)=O	Angiotensin-converting Enzyme (ACE)	Metabolic Enzyme/Protease	Enalapril (maleate) (MK-421 (maleate)), the active metabolite of enalapril, is an angiotensin-converting enzyme (ACE) inhibitor.	Maleate	H2O : 33.33 mg/mL (67.67 mM; Need ultrasonic and warming); DMSO : ≥ 50 mg/mL (101.52 mM)
Delapril (hydrochloride)	HY-107337	83435-67-0	489.00	CCOC([C@H](CCC1=CC=CC=C1)N[C@@H](C)C(N(C2CC3=C(C=CC=C3)C2)CC(O)=O)=O)=O.[H]Cl	Angiotensin-converting Enzyme (ACE)	Metabolic Enzyme/Protease	Delapril is an angiotensin-converting enzyme (ACE) inhibitor for the treatment of cardiovascular diseases[1].	Hydrochloride	DMSO : 250 mg/mL (511.25 mM; Need ultrasonic)
Temocapril (hydrochloride)	HY-B0384	110221-44-8	513.07	O=C(O)CN1C[C@@H](C2=CC=CS2)SC[C@H](N[C@H](C(OCC)=O)CCC3=CC=CC=C3)C1=O.Cl	Angiotensin-converting Enzyme (ACE)	Metabolic Enzyme/Protease	Temocapril Hydrochloride is a long-acting angiotensin-converting enzyme (ACE) inhibitor, used for the treatment of hypertension. Target: ACE Temocapril hydrochloride is a novel prodrug-type angiotensin-I converting enzyme (ACE) inhibitor, lowering of the dose of temocapril might be recommended only in patients with severe renal insufficiency [1]. Temocapril is regarded as an ACE inhibitor the dis…	Hydrochloride	DMSO : ≥ 100 mg/mL (194.91 mM)
Imidapril (hydrochloride)	HY-B1451	89396-94-1	441.91	O=C([C@H](CN1C)N(C([C@@H](N[C@H](C(OCC)=O)CCC2=CC=CC=C2)C)=O)C1=O)O.[H]Cl	Angiotensin-converting Enzyme (ACE)	Metabolic Enzyme/Protease	Imidapril hydrochloride (TA-6366) is the hydrochloride salt of Imidapril, an angiotensin-converting enzyme (ACE) inhibitor with antihypertensive activity.	Hydrochloride	H2O : 50 mg/mL (113.15 mM; Need ultrasonic); DMSO : 50 mg/mL (113.15 mM; Need ultrasonic)
Benazepril (hydrochloride)	HY-B0093A	86541-74-4	460.95	O=C1N(CC(O)=O)C2=CC=CC=C2CC[C@@H]1N[C@@H](CCC3=CC=CC=C3)C(OCC)=O.Cl	Angiotensin-converting Enzyme (ACE)	Metabolic Enzyme/Protease	Benazepril hydrochloride, an angiotensin converting enzyme inhibitor, which is a medication used to treat high blood pressure. Target: angiotensin converting enzyme (ACE) Benazepril hydrochloride is a medication used to treat high blood pressure (hypertension), congestive heart failure, and chronic renal failure. Upon cleavage of its ester group by the liver, benazepril hydrochloride is converted…	Hydrochloride	H2O : 10 mg/mL (21.69 mM; Need ultrasonic); DMSO : 100 mg/mL (216.94 mM; Need ultrasonic)
Trandolapril	HY-B0592	87679-37-6	430.54	O=C([C@H]1N(C([C@@H](N[C@H](C(OCC)=O)CCC2=CC=CC=C2)C)=O)[C@@]3([H])CCCC[C@]3([H])C1)O	Angiotensin-converting Enzyme (ACE)	Metabolic Enzyme/Protease	Trandolapril (RU44570) is a nonsulfhydryl prodrug that is hydrolysed to the active diacid Trandolaprilat. Trandolapril is an orally administered angiotensin converting enzyme (ACE) inhibitor that has been used in the treatment of hypertension and congestive heart failure (CHF), and after myocardial infarction (MI)[1].	Free Acid	DMSO : 100 mg/mL (232.27 mM; Need ultrasonic)
Quinapril (hydrochloride)	HY-B0477	82586-55-8	474.98	O=C([C@H]1N(C([C@@H](N[C@H](C(OCC)=O)CCC2=CC=CC=C2)C)=O)CC3=C(C=CC=C3)C1)O.Cl	Angiotensin-converting Enzyme (ACE)	Metabolic Enzyme/Protease	Quinapril (hydrochloride) (CI-906) is a prodrug that belongs to the angiotensin-converting enzyme (ACE) inhibitor class of medications.	Hydrochloride	DMSO : ≥ 100 mg/mL (210.54 mM); H2O : ≥ 50 mg/mL (105.27 mM)
Captopril	HY-B0368	62571-86-2	217.29	O=C(O)[C@H]1N(C([C@H](C)CS)=O)CCC1	Angiotensin-converting Enzyme (ACE)	Metabolic Enzyme/Protease	Captopril (SQ-14534) is a potent, competitive inhibitor of angiotensin-converting enzyme (ACE).	Free Acid	DMSO : ≥ 50 mg/mL (230.11 mM); H2O : ≥ 50 mg/mL (230.11 mM)
Fosinopril (sodium)	HY-B0382	88889-14-9	585.64	O=C(O[Na])[C@H]1N(C(C[P@@](CCCCC2=CC=CC=C2)(O[C@H](OC(CC)=O)C(C)C)=O)=O)C[C@H](C3CCCCC3)C1	Angiotensin-converting Enzyme (ACE)	Metabolic Enzyme/Protease	Fosinopril Sodium is the ester prodrug of an angiotensin-converting enzyme (ACE) inhibitor, used for the treatment of hypertension and some types of chronic heart failure. Target: ACE Fosinopril is a phosphinic acid-containing ester prodrug that belongs to the angiotensin-converting enzyme (ACE) inhibitor class of medications. It is rapidly hydrolyzed to fosinoprilat, its principle active metabol…	Sodium	H2O : 33.33 mg/mL (56.91 mM; Need ultrasonic); DMSO : 1 mg/mL (1.71 mM; Need ultrasonic)
Lisinopril (dihydrate)	HY-18206A	83915-83-7	441.52	O=C(O)[C@H]1N(C([C@H](CCCCN)N[C@H](C(O)=O)CCC2=CC=CC=C2)=O)CCC1.O.O	Angiotensin-converting Enzyme (ACE)	Metabolic Enzyme/Protease	Lisinopri (dihydrate) (lMK-521 (dihydrate)) is angiotensin-converting enzyme inhibitor, used in treatment of hypertension, congestive heart failure, and heart attacks. .	Free Acid	DMSO : < 1 mg/mL (insoluble or slightly soluble); H2O : 20 mg/mL (45.30 mM; Need ultrasonic)
Moexipril (hydrochloride)	HY-B0378A	82586-52-5	535.03	O=C([C@H]1N(C([C@@H](N[C@H](C(OCC)=O)CCC2=CC=CC=C2)C)=O)CC3=C(C=C(OC)C(OC)=C3)C1)O.Cl	Angiotensin-converting Enzyme (ACE); Apoptosis	Apoptosis; Metabolic Enzyme/Protease	Moexipril hydrochloride is a potent orally active non-sulfhydryl angiotensin converting enzyme(ACE) inhibitor, which is used for the treatment of hypertension and congestive heart failure. Target: ACE Moexipril hydrochloride is a long-acting ACE inhibitor suitable for once-daily administration, and like some ACE inhibitors, moexipril is a prodrug and needs to be hydrolyzed in the liver into its a…	Hydrochloride	DMSO : ≥ 100 mg/mL (186.91 mM)
Perindopril (erbumine)	HY-B0130A	107133-36-8	441.60	O=C([C@H]1N(C([C@@H](N[C@H](C(OCC)=O)CCC)C)=O)[C@@]2([H])CCCC[C@@]2([H])C1)O.CC(C)(C)N	Angiotensin-converting Enzyme (ACE); Apoptosis	Apoptosis; Metabolic Enzyme/Protease	Perindopril erbumine (Perindopril tert-butylamine salt) is a potent ACE inhibitor of which is used to treat high blood pressure, heart failure or stable coronary artery disease. Target: ACE Perindopril is a long-acting ACE inhibitor. It is used to treat high blood pressure, heart failure or stable coronary artery disease in form of perindopril arginine (trade names include Coversyl, Coversum) or …	Erbumine	DMSO : 10 mg/mL (22.64 mM; Need ultrasonic); H2O : ≥ 50 mg/mL (113.22 mM)
Ramipril	HY-B0279	87333-19-5	416.51	O=C([C@@H]1C[C@@](CCC2)([H])[C@@]2([H])N1C([C@@H](N[C@H](C(OCC)=O)CCC3=CC=CC=C3)C)=O)O	Angiotensin-converting Enzyme (ACE); Apoptosis	Apoptosis; Metabolic Enzyme/Protease	Ramipril (HOE-498) is an angiotensin-converting enzyme (ACE) inhibitor with IC50 of 5 nM.	Free Acid	DMSO : ≥ 100 mg/mL (240.09 mM); H2O : 1 mg/mL (2.40 mM; Need ultrasonic)
Enalaprilat (dihydrate)	HY-B0231	84680-54-6	384.42	O=C(O)[C@H]1N(C([C@H](C)N[C@H](C(O)=O)CCC2=CC=CC=C2)=O)CCC1.O.O	Angiotensin-converting Enzyme (ACE); Autophagy	Autophagy; Metabolic Enzyme/Protease	Enalaprilat dihydrate (MK-422) is an angiotensin-converting enzyme (ACE) inhibitor with IC50 of 1.94 nM.	Free Acid	DMSO : ≥ 100 mg/mL (260.13 mM); H2O : 12.5 mg/mL (32.52 mM; Need ultrasonic)
Zofenopril (calcium)	HY-B0655	81938-43-4	448.58	O=C(N(C[C@@H](SC1=CC=CC=C1)C2)[C@@H]2C([O-])=O)[C@H](C)CSC(C3=CC=CC=C3)=O.[0.5Ca2+]	Angiotensin-converting Enzyme (ACE); Reactive Oxygen Species	Immunology/Inflammation; Metabolic Enzyme/Protease; NF-κB	Zofenopril Calcium (SQ26991) is an antioxidant that acts as an angiotensin-converting enzyme inhibitor._x000D_ Target: ACE_x000D_ Zofenopril Calcium is a pro-drug designed to undergo metabolic hydrolysis yielding the active free sulfhydryl compound zofenoprilat, which is an angiotensin converting enzyme (ACE) inhibitor [1]. Zofenopril Calcium promotes the regeneration of peripheral nerve injuries…	Calcium	H2O : < 0.1 mg/mL (insoluble); DMSO : 2 mg/mL (4.46 mM; Need ultrasonic)
Trimethoprim	HY-B0510	738-70-5	290.32	NC1=NC=C(CC2=CC(OC)=C(OC)C(OC)=C2)C(N)=N1	Antibiotic; Antifolate; Bacterial	Anti-infection; Cell Cycle/DNA Damage	Trimethoprim is a bacteriostatic antibiotic and an orally active dihydrofolate reductase inhibitor. Trimethoprim is active against a wide range of Gram-positive and Gram-negative aerobic bacteria. Trimethoprim has the potential for urinary tract infections, Shigellosis and Pneumocystis pneumonia treatment[1][2][3].	Free Base	DMSO : 50 mg/mL (172.22 mM; Need ultrasonic); H2O : 0.67 mg/mL (2.31 mM; Need ultrasonic)
Actinomycin D	HY-17559	50-76-0	1255.42	O=C(C1=C(N)C(C(C)=C2OC3=C(N=C21)C(C(N[C@@H]4C(N[C@@H](C(C)C)C(N5[C@](CCC5)([H])C(N(C)CC(N(C)[C@@H](C(C)C)C(O[C@@H]4C)=O)=O)=O)=O)=O)=O)=CC=C3C)=O)N[C@@H]6C(N[C@@H](C(C)C)C(N7[C@](CCC7)([H])C(N(C)CC(N(C)[C@@H](C(C)C)C(O[C@@H]6C)=O)=O)=O)=O)=O	Antibiotic; Apoptosis; Autophagy; Bacterial; DNA/RNA Synthesis	Anti-infection; Apoptosis; Autophagy; Cell Cycle/DNA Damage	Actinomycin D (Dactinomycin) inhibits DNA repair with an IC50 of 0.42 μM. Actinomycin D is an autophagy activator[1][2][3].	Free Base	DMSO : ≥ 27 mg/mL (21.51 mM); H2O : < 0.1 mg/mL (insoluble)
Sulfasalazine	HY-14655	599-79-1	398.39	OC(C1=C(O)C=CC(/N=N/C2=CC=C(S(=O)(NC3=NC=CC=C3)=O)C=C2)=C1)=O	Antibiotic; Apoptosis; Autophagy; Bacterial; Ferroptosis; NF-κB	Anti-infection; Apoptosis; Autophagy; NF-κB	Sulfasalazine is a drug for the treatment of rheumatoid arthritis and ulcerative colitis. Sulfasalazine is reported to suppress NF-κB activity.	Free Acid	DMSO : 80 mg/mL (200.81 mM; Need ultrasonic and warming)
Resveratrol	HY-16561	501-36-0	228.24	OC1=CC=C(/C=C/C2=CC(O)=CC(O)=C2)C=C1	Antibiotic; Apoptosis; Autophagy; Bacterial; Fungal; IKK; Mitophagy; Sirtuin	Anti-infection; Apoptosis; Autophagy; Cell Cycle/DNA Damage; Epigenetics; NF-κB	Resveratrol (trans-Resveratrol; SRT501), a natural polyphenolic phytoalexin that possesses anti-oxidant, anti-inflammatory, cardioprotective, and anti-cancer properties. Resveratrol (SRT 501) has a wide spectrum of targets including mTOR, JAK, β-amyloid, Adenylyl cyclase, IKKβ, DNA polymerase. Resveratrol also is a specific SIRT1 activator[1][2][3][4]. Resveratrol is a potent pregnane X receptor …	Free Base	DMSO : 100 mg/mL (438.14 mM; Need ultrasonic)
Tanespimycin	HY-10211	75747-14-7	585.69	O=C(C(NC(/C(C)=C/C=C\[C@H](OC)[C@H](/C(C)=C/[C@@H]([C@H]([C@H](C[C@@H](C1)C)OC)O)C)OC(N)=O)=O)=CC2=O)C1=C2NCC=C	Antibiotic; Apoptosis; Autophagy; Bacterial; HSP; Mitophagy	Anti-infection; Apoptosis; Autophagy; Cell Cycle/DNA Damage; Metabolic Enzyme/Protease	Tanespimycin (17-AAG) is a potent HSP90 inhibitor with an IC50 of 5 nM, having a 100-fold higher binding affinity for tumour cell derived HSP90 than normal cell derived HSP90[1][5]. Tanespimycin depletes cellular STK38/NDR1 and reduces STK38 kinase activity. Tanespimycin also downregulates the stk38 gene expression[3].	Free Base	DMSO : ≥ 55 mg/mL (93.91 mM); H2O : < 0.1 mg/mL (insoluble)
Etoposide	HY-13629	33419-42-0	588.56	O=C1OC[C@]2([H])[C@H](O[C@H]3[C@@H]([C@H]([C@@H]4O[C@H](C)OC[C@H]4O3)O)O)C5=C(C=C6OCOC6=C5)[C@@H](C7=CC(OC)=C(O)C(OC)=C7)[C@]21[H]	Antibiotic; Apoptosis; Autophagy; Bacterial; Mitophagy; Topoisomerase	Anti-infection; Apoptosis; Autophagy; Cell Cycle/DNA Damage	Etoposide (VP-16; VP-16-213) is an anti-cancer chemotherapy agent. Etoposide inhibits topoisomerase II, thus stopping DNA replication. Etoposide induces cell cycle arrest, apoptosis and autophagy[1].	Free Base	DMSO : ≥ 39 mg/mL (66.26 mM)
Fidaxomicin	HY-17580	873857-62-6	1058.04	O=C(C(C(O)=C(Cl)C(O)=C1Cl)=C1CC)O[C@H]([C@H](O[C@H]2OC/C(C(O[C@](C/C=C3C)([H])[C@H](O)C)=O)=C\C=C\C[C@@H](/C(C)=C\[C@H](CC)[C@@H](O[C@@](OC(C)(C)[C@@H](OC(C(C)C)=O)[C@@H]4O)([H])[C@H]4O)\C(C)=C/3)O)C)[C@@H]([C@@H]2OC)O	Antibiotic; Apoptosis; Bacterial	Anti-infection; Apoptosis	Fidaxomicin (OPT-80), a macrocyclic RNA polymerase inhibitor, has a narrow spectrum of activity. Fidaxomicin selectively eradicates pathogenic Clostridium difficile with minimal disruption to the multiple species of bacteria that make up the normal, healthy intestinal flora[1].	Free Base	DMSO : ≥ 33 mg/mL (31.19 mM)
Furazolidone	HY-B1336	67-45-8	225.16	O=C1OCCN1/N=C/C2=CC=C([N+]([O-])=O)O2	Antibiotic; Apoptosis; Bacterial	Anti-infection; Apoptosis	Furazolidone is a nitrofuran derivative with antiprotozoal and antibacterial activity, inhibits AML1-ETO transformed cells with IC50 value of 12.7 μM. Target: Antibacterial Furazolidone is a novel therapeutic strategy in AML patients. Furazolidone can Inhibit the bone-marrow transformation mediated by a series of leukemia fusion proteins. Furazolidone significantly inhibits proliferation of AML c…	Free Base	H2O : < 0.1 mg/mL (insoluble); DMSO : 10 mg/mL (44.41 mM; Need ultrasonic)
Citric acid	HY-N1428	77-92-9	192.12	OC(CC(CC(O)=O)(C(O)=O)O)=O	Antibiotic; Apoptosis; Bacterial; Endogenous Metabolite	Anti-infection; Apoptosis; Metabolic Enzyme/Protease	Citric acid is a weak organic tricarboxylic acid found in citrus fruits. Citric acid is a natural preservative and food tartness enhancer.	Free Acid	DMSO : 100 mg/mL (520.51 mM; Need ultrasonic)
Mycophenolic acid	HY-B0421	24280-93-1	320.34	O=C(O)CC/C(C)=C/CC1=C(O)C2=C(COC2=O)C(C)=C1OC	Antibiotic; Apoptosis; Bacterial; Endogenous Metabolite; Fungal; Influenza Virus	Anti-infection; Apoptosis; Metabolic Enzyme/Protease	Mycophenolic acid (Mycophenolate) is an an immunosuppresant drug and has potent anti-proliferative activity.	Free Acid	DMSO : ≥ 100 mg/mL (312.17 mM); H2O : < 0.1 mg/mL (insoluble)
Acyclovir	HY-17422	59277-89-3	225.20	O=C1NC(N)=NC2=C1N=CN2COCCO	Antibiotic; Apoptosis; Bacterial; HSV	Anti-infection; Apoptosis	Acyclovir (Aciclovir) is a guanosine analogue and an orally active antiviral agent. Acyclovir inhibits HSV-1 (IC50 of 0.85 μM), HSV-2 (IC50 of 0.86 μM) and varicella-zoster virus. Acyclovir can be phosphorylated by viral thymidine kinase (TK), and Acyclovir triphosphate interferes with viral DNA polymerization through competitive inhibition with guanosine triphosphate and obligatory chain termina…	Free Base	DMSO : ≥ 50 mg/mL (222.02 mM)
Metronidazole	HY-B0318	443-48-1	171.15	OCCN1C([N+]([O-])=O)=CN=C1C	Antibiotic; Apoptosis; Bacterial; Parasite	Anti-infection; Apoptosis	Metronidazole is a nitroimidazole antibiotic medication used particularly for anaerobic bacteria and protozoa._x000D_ Target: Antibacterial; Antiparasitic_x000D_ Metronidazole is a nitroimidazole antibiotic medication used particularly for anaerobic bacteria and protozoa. Metronidazole is an antibiotic, amebicide, and antiprotozoal.[1] It is the drug of choice for first episodes of mild-to-modera…	Free Base	H2O : < 0.1 mg/mL (insoluble); DMSO : 35 mg/mL (204.50 mM; Need ultrasonic and warming)
Griseofulvin	HY-17583	126-07-8	352.77	O=C1[C@]2(C(OC)=CC(C[C@H]2C)=O)OC3=C(Cl)C(OC)=CC(OC)=C13	Antibiotic; Apoptosis; Fungal	Anti-infection; Apoptosis	Griseofulvin(Gris-PEG; Grifulvin) is a spirocyclic fungal natural product used in treatment of fungal dermatophytes; Antifungal drug.	Free Base	DMSO : 33.33 mg/mL (94.48 mM; Need ultrasonic)
Epothilone B	HY-17029	152044-54-7	507.68	O=C(C[C@H](O)C1(C)C)O[C@H](/C(C)=C/C2=CSC(C)=N2)C[C@]3([H])O[C@]3(C)CCC[C@H](C)[C@H](O)[C@@H](C)C1=O	Antibiotic; Apoptosis; Fungal; Microtubule/Tubulin	Anti-infection; Apoptosis; Cell Cycle/DNA Damage; Cytoskeleton	Epothilone B is a microtubule stabilizer with a Ki of 0.71μM. It acts by binding to the αβ-tubulin heterodimer subunit which causes decreasing of αβ-tubulin dissociation.	Free Base	DMSO : ≥ 125 mg/mL (246.22 mM)
Azithromycin	HY-17506	83905-01-5	748.98	C[C@@H]([C@@H]([C@@](C(O[C@@H]([C@@](C)(O)[C@@H]1O)CC)=O)([H])C)O[C@@](O[C@@H](C)[C@@H]2O)([H])C[C@@]2(C)OC)[C@H]([C@](O)(C[C@H](CN([C@@H]1C)C)C)C)O[C@@](O[C@H](C)C[C@@H]3N(C)C)([H])[C@@H]3O	Antibiotic; Autophagy; Bacterial	Anti-infection; Autophagy	Azithromycin is a macrolide antibiotic useful for the treatment of a number of bacterial infections.	Free Base	DMSO : ≥ 100 mg/mL (133.51 mM); H2O : < 0.1 mg/mL (insoluble)
Tigecycline	HY-B0117	220620-09-7	585.65	O=C(C(C1=O)=C(O)[C@@H](N(C)C)[C@]2([H])C[C@]3([H])CC4=C(C(C3=C(O)[C@@]21O)=O)C(O)=C(NC(CNC(C)(C)C)=O)C=C4N(C)C)N	Antibiotic; Autophagy; Bacterial	Anti-infection; Autophagy	Tigecycline (GAR-936) is a broad-spectrum glycylcycline antibiotic. The mean inhibitory concentration (MIC) of Tigecycline for E. coli (MG1655 strain) is approximately 125 ng/mL[1]. MIC50 and MIC90 are 1 and 2 mg/L for Acinetobacter baumannii (A. baumannii), respectively[2].	Free Base	DMSO : 150 mg/mL (256.13 mM; Need ultrasonic); H2O : 50 mg/mL (85.38 mM; Need ultrasonic)
Nitroxoline	HY-B1159	4008-48-4	190.16	OC1=C2N=CC=CC2=C([N+]([O-])=O)C=C1	Antibiotic; Autophagy; Bacterial	Anti-infection; Autophagy	Nitroxoline is an antibiotic that has proven to be very effective at combating biofilm infections. Nitroxoline functions by chelating Fe2+ and Zn2+ ions from the biofilm matrix.	Free Base	DMSO : 100 mg/mL (525.87 mM; Need ultrasonic)
Sulfabenzamide	HY-B0960	127-71-9	276.31	O=C(NS(=O)(C1=CC=C(N)C=C1)=O)C2=CC=CC=C2	Antibiotic; Autophagy; Bacterial	Anti-infection; Autophagy	Sulfabenzamide is a intermediate in the synthesis of organic and pharmaceutical.	Free Base	DMSO : 100 mg/mL (361.91 mM; Need ultrasonic)
Novobiocin (Sodium)	HY-B0425A	1476-53-5	634.61	CC1=C(OC2=O)C(C(O)=C2NC(C3=CC(C/C=C(C)/C)=C(O[Na])C=C3)=O)=CC=C1O[C@H](OC(C)(C)[C@H](OC)[C@H]4OC(N)=O)[C@@H]4O	Antibiotic; Autophagy; Bacterial	Anti-infection; Autophagy	Novobiocin Sodium (Albamycin; Cathomycin) is an?orally active?antibiotic compound derived from Streptomyces niveus and a potent?DNA gyrase inhibitor by binding the ATP-binding site in the ATPase subunit[1].?Novobiocin Sodium manifests strong anti-bacterial activities effectively against gram-positive pathogens and shows limited activity against gram-negative organisms due to LPS-containing outer …	Sodium	DMSO : ≥ 30 mg/mL (47.27 mM); H2O : 83.33 mg/mL (131.31 mM; Need ultrasonic)
Pyrazinamide	HY-B0271	98-96-4	123.11	O=C(C1=NC=CN=C1)N	Antibiotic; Autophagy; Bacterial	Anti-infection; Autophagy	Pyrazinamide is a pyrazine that is used therapeutically as an antitubercular agent. Target: Antibacterial Pyrazinamide is a prodrug that stops the growth of Mycobacterium tuberculosis. Pyrazinoic acid was thought to inhibit the enzyme fatty acid synthase (FAS) I, which is required by the bacterium to synthesise fatty acids although this has been discounted. It was also suggested that the accumula…	Free Base	DMSO : ≥ 50 mg/mL (406.14 mM); H2O : 6.67 mg/mL (54.18 mM; Need ultrasonic)
Tigecycline (tetramesylate)	HY-B0117C		970.07	O=S(C)(O)=O.O=S(C)(O)=O.O=S(C)(O)=O.O=C(C(C1=O)=C(O)[C@@H](N(C)C)[C@]2([H])C[C@]3([H])CC4=C(C(C3=C(O)[C@@]21O)=O)C(O)=C(NC(CNC(C)(C)C)=O)C=C4N(C)C)N.O=S(C)(O)=O	Antibiotic; Autophagy; Bacterial	Anti-infection; Autophagy	Tigecycline tetramesylate (GAR-936 tetramesylate) is a broad-spectrum glycylcycline antibiotic. The mean inhibitory concentration (MIC) of Tigecycline for E. coli (MG1655 strain) is approximately 125 ng/mL[1]. MIC50 and MIC90 are 1 and 2 mg/L for Acinetobacter baumannii (A. baumannii), respectively[2].	Mesylate	DMSO : 100 mg/mL (103.09 mM; Need ultrasonic); H2O : 50 mg/mL (51.54 mM; Need ultrasonic)
Vancomycin (hydrochloride)	HY-17362	1404-93-9	1485.71	ClC1=CC([C@H]([C@@H](NC([C@H](NC)CC(C)C)=O)C(N[C@@H](CC(N)=O)C(N[C@@]2([H])C(N[C@]3([H])C4=CC(C5=C(C=C(O)C=C5O)[C@](C(O)=O)([H])NC([C@](NC3=O)([H])[C@H](O)C6=CC=C7C(Cl)=C6)=O)=C(O)C=C4)=O)=O)=O)O)=CC=C1OC8=C(C(O7)=CC2=C8)O[C@H]9[C@@H]([C@H]([C@H](O)[C@@H](CO)O9)O)O[C@@]%10([H])C[C@](N)([C@H](O)[C@H](C)O%10)C.Cl	Antibiotic; Autophagy; Bacterial	Anti-infection; Autophagy	Vancomycin hydrochloride is an antibiotic for the treatment of bacterial infections. It acts by inhibiting the second stage of cell wall synthesis of susceptible bacteria. Vancomycin also alters the permeability of the cell membrane and selectively inhibits ribonucleic acid synthesis.	Hydrochloride	DMSO : 24 mg/mL (16.15 mM; Need ultrasonic and warming); H2O : 33.33 mg/mL (22.43 mM; Need ultrasonic)
Colistin (sulfate)	HY-A0089	1264-72-8	1253.51	CCC(C)CCCC(N[C@@H](CCN)C(N[C@H](C(N[C@H](C(N[C@@H](CCNC([C@H]([C@H](O)C)N1)=O)C(N[C@@H](CCN)C(N[C@H](CC(C)C)C(N[C@@H](CC(C)C)C(N[C@@H](CCN)C(N[C@@H](CCN)C1=O)=O)=O)=O)=O)=O)=O)CCN)=O)[C@H](O)C)=O)=O.O=S(O)(O)=O	Antibiotic; Autophagy; Bacterial	Anti-infection; Autophagy	Colistin sulfate is a polypeptide antibiotic which inhibits gram-negative bacteria by binding to lipopolysaccharides and phospholipids in the outer cell membrane of gram-negative bacteria.	Sulfate	H2O : ≥ 32 mg/mL (25.53 mM)
Dexamethasone	HY-14648	50-02-2	392.46	O=C1C=C[C@@]2(C)C(CC[C@]3([H])[C@]2(F)[C@@H](O)C[C@@]4(C)[C@@]3([H])C[C@@H](C)[C@@]4(C(CO)=O)O)=C1	Antibiotic; Autophagy; Bacterial; Complement System; Glucocorticoid Receptor; Mitophagy; SARS-CoV	Anti-infection; Autophagy; GPCR/G Protein; Immunology/Inflammation	Dexamethasone (Hexadecadrol) is a glucocorticoid receptor agonist. Dexamethasone also significantly decreases CD11b, CD18, and CD62L expression on neutrophils, and CD11b and CD18 expression on monocytes. Dexamethasone is highly effective in the control of COVID-19 infection.	Free Base	Ethanol : 8.33 mg/mL (21.23 mM; Need ultrasonic); DMSO : ≥ 56 mg/mL (142.69 mM); H2O : < 0.1 mg/mL (insoluble)
Indomethacin	HY-14397	53-86-1	357.79	COC1=CC=C(N(C(C2=CC=C(Cl)C=C2)=O)C(C)=C3CC(O)=O)C3=C1	Antibiotic; Autophagy; Bacterial; COX	Anti-infection; Autophagy; Immunology/Inflammation	Indomethacin (Indometacin) is a potent and nonselective inhibitor of COX1 and COX2, with IC50s of 18 nM and 26 nM for human COX-1 and COX-2, respectively, in CHO cells[1].	Free Acid	H2O : < 0.1 mg/mL (insoluble); Ethanol : 12.5 mg/mL (34.94 mM; Need ultrasonic); DMSO : 100 mg/mL (279.49 mM; Need ultrasonic)
Clarithromycin	HY-17508	81103-11-9	747.95	C[C@@](OC)(C[C@H](C([C@@H]1C)=O)C)[C@@H]([C@H]([C@@H]([C@H](C(O[C@H](CC)[C@@](C)(O)[C@@H]1O)=O)C)O[C@@](O[C@@H](C)[C@@H]2O)([H])C[C@@]2(C)OC)C)O[C@@](O[C@H](C)C[C@@H]3N(C)C)([H])[C@@H]3O	Antibiotic; Autophagy; Bacterial; Cytochrome P450	Anti-infection; Autophagy; Metabolic Enzyme/Protease	Clarithromycin is a macrolide antibiotic and a CYP3A4 inhibitor. Target: Antibacterial; CYP3A4 Clarithromycin is a macrolide antibiotic used to treat pharyngitis, tonsillitis, acute maxillary sinusitis, acute bacterial exacerbation of chronic bronchitis, pneumonia (especially atypical pneumonias associated with Chlamydophila pneumoniae), skin and skin structure infections. Clarithromycin prevents…	Free Base	DMSO : 33.33 mg/mL (44.56 mM; Need ultrasonic); H2O : < 0.1 mg/mL (insoluble)
5-Azacytidine	HY-10586	320-67-2	244.20	OC[C@H]1O[C@@H](N2C(N=C(N)N=C2)=O)[C@H](O)[C@@H]1O	Antibiotic; Autophagy; Bacterial; DNA Methyltransferase; Nucleoside Antimetabolite/Analog	Anti-infection; Autophagy; Cell Cycle/DNA Damage; Epigenetics	5-Azacytidine (Azacitidine; 5-AzaC; Ladakamycin) is a nucleoside analogue of cytidine that specifically inhibits DNA methylation. 5-Azacytidine is incorporated into DNA to covalently trap DNA methyltransferases and contributes to reverse epigenetic changes[1][2]. 5-Azacytidine induces cell autophagy[4].	Free Base	DMSO : ≥ 31 mg/mL (126.95 mM); H2O : 33.33 mg/mL (136.49 mM; Need ultrasonic)
Emetine (dihydrochloride hydrate)	HY-B1479B	7083-71-8	571.58	CC[C@@H]1[C@H](C[C@@]2([H])C3=CC(OC)=C(OC)C=C3CCN2C1)C[C@]4([H])C5=CC(OC)=C(OC)C=C5CCN4.[H]Cl.[H]Cl.O	Antibiotic; Autophagy; Bacterial; DNA/RNA Synthesis; Parasite	Anti-infection; Autophagy; Cell Cycle/DNA Damage	Emetine dihydrochloride hydrate, derived from the ipecac root, is a potent anti-protozoal and emetic agent. Emetine dihydrochloride hydrate inhibits viral polymerases and inhibits Zika and Ebola virus infections. Emetine dihydrochloride hydrate potently inhibits autophagy and has anti-malarial, anti-bacterial and anti-amoebic effect[1][2][3][4].	Hydrochloride	DMSO : 16.5 mg/mL (28.87 mM; Need ultrasonic and warming)
Emetine (dihydrochloride)	HY-B1479A	316-42-7	553.56	CC[C@@H]1[C@H](C[C@@]2([H])C3=CC(OC)=C(OC)C=C3CCN2C1)C[C@]4([H])C5=CC(OC)=C(OC)C=C5CCN4.[H]Cl.[H]Cl	Antibiotic; Autophagy; Bacterial; DNA/RNA Synthesis; Parasite	Anti-infection; Autophagy; Cell Cycle/DNA Damage	Emetine dihydrochloride, derived from the ipecac root, is a potent anti-protozoal and emetic agent. Emetine dihydrochloride inhibits viral polymerases and inhibits Zika and Ebola virus infections. Emetine dihydrochloride potently inhibits autophagy and has anti-malarial, anti-bacterial and anti-amoebic effect[1][2][3][4].	Hydrochloride	DMSO : 50 mg/mL (90.32 mM; Need ultrasonic)
Tacrolimus (monohydrate)	HY-13756A	109581-93-3	822.03	O=C([C@@](CCCC1)([H])N1C(C([C@@]2(O)[C@H](C)C[C@H](OC)[C@@](O2)([H])[C@@H](OC)C[C@@H](C)C/C(C)=C/[C@H]3CC=C)=O)=O)O[C@H](/C(C)=C/[C@H]4C[C@@H](OC)[C@H](O)CC4)[C@H](C)[C@@H](O)CC3=O.O	Antibiotic; Autophagy; Bacterial; FKBP; Phosphatase	Anti-infection; Apoptosis; Autophagy; Immunology/Inflammation; Metabolic Enzyme/Protease	Tacrolimus monohydrate (FK506 monohydrate), a macrocyclic lactone, binds to FK506 binding protein (FKBP) to form a complex and inhibits calcineurin phosphatase, which inhibits T-lymphocyte signal transduction and IL-2 transcription. Immunosuppressive properties[1].	Free Base	H2O : < 0.1 mg/mL (insoluble); DMSO : ≥ 100 mg/mL (121.65 mM)
Triclosan	HY-B1119	3380-34-5	289.54	OC1=CC(Cl)=CC=C1OC2=CC=C(Cl)C=C2Cl	Antibiotic; Autophagy; Bacterial; Fungal	Anti-infection; Autophagy	Triclosan is an antibacterial and antifungal agent found in consumer products, including soaps, detergents, toys, and surgical cleaning treatments.	Free Base	DMSO : ≥ 100 mg/mL (345.38 mM); H2O : < 0.1 mg/mL (insoluble)
Clotrimazole	HY-10882	23593-75-1	344.84	ClC1=CC=CC=C1C(N2C=CN=C2)(C3=CC=CC=C3)C4=CC=CC=C4	Antibiotic; Autophagy; Bacterial; Fungal	Anti-infection; Autophagy	Clotrimazole is an imidazole derivative, an antifungal compound and is a CYP (cytochrome P450) inhibitor. Clotrimazole has antibacterial activity.	Free Base	H2O : < 0.1 mg/mL (insoluble); DMSO : 50 mg/mL (144.99 mM; Need ultrasonic)
Erythromycin Ethylsuccinate	HY-B0957	1264-62-6	862.05	O=C(CCC(OCC)=O)O[C@H]([C@H]1N(C)C)[C@](O[C@H](C)C1)([H])O[C@@H]([C@](O)(C[C@H](C([C@@H]([C@@H](O)[C@@]2(O)C)C)=O)C)C)[C@H]([C@@H]([C@H](C(O[C@@H]2CC)=O)C)O[C@@](O[C@@H](C)[C@@H]3O)([H])C[C@@]3(C)OC)C	Antibiotic; Autophagy; Bacterial; HIV	Anti-infection; Autophagy	Erythromycin Ethylsuccinate is an antibiotic useful for the treatment of a number of bacterial infections, has an antimicrobial spectrum similar to or slightly wider than that of penicillin. Erythromycin Ethylsuccinate has antiviral activity against HIV-1.	Free Base	Ethanol : ≥ 33.33 mg/mL (38.66 mM); DMSO : ≥ 50 mg/mL (58.00 mM)
Cordycepin	HY-N0262	73-03-0	251.24	OC[C@@H]1C[C@H]([C@H](N2C=NC3=C2N=CN=C3N)O1)O	Antibiotic; Autophagy; Bacterial; MMP	Anti-infection; Autophagy; Metabolic Enzyme/Protease	Cordycepin (3'-Deoxyadenosine) is a nucleoside derivative isolated from Cordyceps and inhibits IL-1β-induced MMP-1 and MMP-3 expression in rheumatoid arthritis synovial fibroblasts (RASFs) in a dose-dependent manner[1]. Cordycepin kills Mycobacterium tuberculosis through hijacking the bacterial adenosine kinase[2].	Free Base	H2O : 4 mg/mL (15.92 mM; Need ultrasonic); DMSO : 50 mg/mL (199.01 mM; Need ultrasonic)
Berberine (chloride)	HY-18258	633-65-8	371.81	COC1=C(OC)C2=C[N+]3=C(C(C(CC3)=C4)=CC5=C4OCO5)C=C2C=C1.[Cl-]	Antibiotic; Autophagy; Bacterial; Reactive Oxygen Species; Topoisomerase	Anti-infection; Autophagy; Cell Cycle/DNA Damage; Immunology/Inflammation; Metabolic Enzyme/Protease; NF-κB	Berberine chloride is an alkaloid isolated from the Chinese herbal medicine Huanglian, as an antibiotic. Berberine chloride induces reactive oxygen species (ROS) generation and inhibits DNA topoisomerase. Antineoplastic properties[1].	Chloride	H2O : 1 mg/mL (2.69 mM; Need ultrasonic); DMSO : 12.5 mg/mL (33.62 mM; Need ultrasonic)
Berberine (chloride hydrate)	HY-17577	68030-18-2	389.83	COC1=C(OC)C2=C[N+]3=C(C(C(CC3)=C4)=CC5=C4OCO5)C=C2C=C1.[Cl-].O	Antibiotic; Autophagy; Bacterial; Reactive Oxygen Species; Topoisomerase	Anti-infection; Autophagy; Cell Cycle/DNA Damage; Immunology/Inflammation; Metabolic Enzyme/Protease; NF-κB	Berberine chloride hydrate (Natural Yellow 18 chloride hydrate) is an alkaloid isolated from the Chinese herbal medicine Huanglian, as an antibiotic. Berberine chloride hydrate induces reactive oxygen species (ROS) generation and inhibits DNA topoisomerase. Antineoplastic properties[1].	Chloride	DMSO : ≥ 3.9 mg/mL (10.00 mM); H2O : 1.25 mg/mL (3.21 mM; Need ultrasonic)
Pirarubicin (Hydrochloride)	HY-13725A	95343-20-7	664.10	O=C1C2=C(C=CC=C2OC)C(C3=C(O)C4=C([C@@H](O[C@@]5([H])C[C@H](N)[C@H](O[C@@]6([H])OCCCC6)[C@H](C)O5)C[C@@](C(CO)=O)(O)C4)C(O)=C31)=O.Cl	Antibiotic; Autophagy; Bacterial; Topoisomerase	Anti-infection; Autophagy; Cell Cycle/DNA Damage	Pirarubicin Hydrochloride is an anthracycline antibiotics, acts as a topoisomerase II inhibitor, and is a widely used for treatment of various cancers, in particular, solid tumors.	Hydrochloride	DMSO : 20.83 mg/mL (31.37 mM; Need ultrasonic); H2O : < 0.1 mg/mL (insoluble)
Itraconazole	HY-17514	84625-61-6	705.63	ClC1=C(C=CC(Cl)=C1)[C@@]2(O[C@@H](COC3=CC=C(N4CCN(C5=CC=C(N(C=NN6C(C)CC)C6=O)C=C5)CC4)C=C3)CO2)CN7C=NC=N7	Antibiotic; Autophagy; Cytochrome P450; Fungal; Hedgehog	Anti-infection; Autophagy; Metabolic Enzyme/Protease; Stem Cell/Wnt	Itraconazole (R51211) is a triazole antifungal agent and a potent and orally active Hedgehog (Hh) signaling pathway antagonist with an IC50 of ~800 nM. Itraconazole potently inhibits lanosterol 14α-demethylase (cytochrome P450 enzyme), thereby inhibits the oxidative conversion of lanosterol to ergosterol. Itraconazole has anticancer and antiangiogenic effects[1][2][3].	Free Base	DMSO : 6.25 mg/mL (8.86 mM; Need ultrasonic)
Rapamycin	HY-10219	53123-88-9	914.17	O=C([C@@]1(O)[C@@H](CC[C@@H](C[C@@H](/C(C)=C/C=C/C=C/[C@H](C[C@@H](C)C([C@@H]([C@@H](/C(C)=C/[C@H]2C)O)OC)=O)C)OC)O1)C)C(N3CCCC[C@H]3C(O[C@@H](CC2=O)[C@@H](C[C@H]4C[C@H]([C@H](O)CC4)OC)C)=O)=O	Antibiotic; Autophagy; Endogenous Metabolite; FKBP; Fungal; mTOR	Anti-infection; Apoptosis; Autophagy; Immunology/Inflammation; Metabolic Enzyme/Protease; PI3K/Akt/mTOR	Rapamycin (Sirolimus; AY 22989) is a potent and specific mTOR inhibitor with an IC50 of 0.1 nM in HEK293 cells. Rapamycin binds to FKBP12 and specifically acts as an allosteric inhibitor of mTORC1[1]. Rapamycin is an autophagy activator, an immunosuppressant[2].	Free Base	H2O : < 0.1 mg/mL (insoluble); DMSO : 125 mg/mL (136.74 mM; Need ultrasonic); Ethanol : 50 mg/mL (54.69 mM; Need ultrasonic)
Clioquinol	HY-14603	130-26-7	305.50	ClC1=C(C=CC=N2)C2=C(O)C(I)=C1	Antibiotic; Autophagy; Fungal; Mitophagy	Anti-infection; Autophagy	Clioquinol(Iodochlorhydroxyquin) is an antifungal drug and antiprotozoal compound that shows effectivity for Alzheimer's disease treatment and induce cancer cell death.	Free Base	DMSO : ≥ 53.33 mg/mL (174.57 mM); H2O : < 0.1 mg/mL (insoluble)
Ivermectin	HY-15310	70288-86-7	875.09	CO[C@H]1C[C@H](O[C@H]2[C@H](C)O[C@@H](O[C@H](/C(C)=C/C[C@@H]3C[C@H]4C[C@@]5(O[C@]([H])(C(C)C)[C@@H](C)CC5)O3)[C@@H](C)/C=C/C=C6CO[C@@]7([H])[C@]\6(O)[C@H](C(O4)=O)C=C(C)[C@H]7O)C[C@@H]2OC)O[C@@H](C)[C@@H]1O.CO[C@H]8C[C@H](O[C@H]9[C@H](C)O[C@@H](O[C@H](/C(C)=C/C[C@@H]%10C[C@H]%11C[C@@]%12(O[C@]([H])([C@@H](C)CC)[C@@H](C)CC%12)O%10)[C@@H](C)/C=C/C=C%13CO[C@@]%14([H])[C@]\%13(O)[C@H](C(O%11)=O)C=C(C…	Antibiotic; Autophagy; HIV; HSV; Mitophagy; Parasite; SARS-CoV	Anti-infection; Autophagy	Ivermectin (MK-933) is a broad-spectrum anti-parasite agent. Ivermectin (MK-933) is a specific inhibitor of Impα/β1-mediated nuclear import and has potent antiviral activity towards both HIV-1 and dengue virus. It is a positive allosteric effector of P2X4 and the α7 neuronal nicotinic acetylcholine receptor (nAChRs). Ivermectin also inhibits bovine herpesvirus1 (BoHV-1) replication and inhibits B…	Free Base	DMSO : ≥ 50 mg/mL (57.14 mM); H2O : < 0.1 mg/mL (insoluble)
Chloroquine (phosphate)	HY-17589	50-63-5	515.86	O=P(O)(O)O.O=P(O)(O)O.CC(NC1=CC=NC2=CC(Cl)=CC=C12)CCCN(CC)CC	Antibiotic; Autophagy; HIV; Parasite; SARS-CoV; Toll-like Receptor (TLR)	Anti-infection; Autophagy; Immunology/Inflammation	Chloroquine phosphate is an antimalarial and anti-inflammatory agent widely used to treat malaria and rheumatoid arthritis. Chloroquine phosphate is an autophagy and toll-like receptors (TLRs) inhibitor. Chloroquine phosphate is highly effective in the control of SARS-CoV-2 (COVID-19) infection in vitro (EC50=1.13 μM)[1][2][3][4].	Phosphate	H2O : ≥ 33 mg/mL (63.97 mM); DMSO : < 1 mg/mL (insoluble or slightly soluble)
Chloroquine	HY-17589A	54-05-7	319.87	CC(NC1=CC=NC2=CC(Cl)=CC=C12)CCCN(CC)CC	Antibiotic; Autophagy; HIV; Parasite; SARS-CoV; Toll-like Receptor (TLR)	Anti-infection; Autophagy; Immunology/Inflammation	Chloroquine is an antimalarial and anti-inflammatory agent widely used to treat malaria and rheumatoid arthritis. Chloroquine is an autophagy and toll-like receptors (TLRs) inhibitor. Chloroquine is highly effective in the control of SARS-CoV-2 (COVID-19) infection in vitro (EC50=1.13 μM)[1][2][3][4].	Free Base	DMSO : ≥ 100 mg/mL (312.63 mM); H2O : < 0.1 mg/mL (insoluble); Ethanol : 100 mg/mL (312.63 mM; Need ultrasonic)
Avermectin B1	HY-15311	71751-41-2	1732.13	C[C@@H](CC)[C@]1([H])[C@@H](C)C=C[C@@]2(O[C@@]3([H])C[C@]([H])(OC([C@@]4([H])[C@@](/C(CO5)=C/C=C/[C@H](C)[C@H](O[C@@]6([H])C[C@H](OC)[C@@H](O[C@]7([H])O[C@@H](C)[C@H](O)[C@@H](OC)C7)[C@H](C)O6)/C(C)=C/C3)(O)[C@@]5([H])[C@H](O)C(C)=C4)=O)C2)O1.C[C@H]8C=C[C@@]9(O[C@@]%10([H])C[C@]([H])(OC([C@@]%11([H])[C@@](/C(CO%12)=C/C=C/[C@H](C)[C@H](O[C@@]%13([H])C[C@H](OC)[C@@H](O[C@]%14([H])O[C@@H](C)[C@H](O)…	Antibiotic; Autophagy; Parasite	Anti-infection; Autophagy	Avermectin B1 (Abamectin) is a widely used insecticide and anthelmintic. _x000D_ IC50 Value: N/A_x000D_ Target: Antiparasitic_x000D_ Avermectin B1 is a mixture of avermectins containing more than 80% avermectin B1a and less than 20% avermectin B1b. These two components, B1a and B1b have very similar biological and toxicological properties. The avermectins are insecticidal and antihelmintic compou…	Free Base	DMSO : ≥ 247 mg/mL (142.60 mM); H2O : < 0.1 mg/mL (insoluble)
Diiodohydroxyquinoline	HY-B1400	83-73-8	396.95	OC1=C2N=CC=CC2=C(I)C=C1I	Antibiotic; Bacterial	Anti-infection	Diiodohydroxyquinoline is a topical therapeutic agent, with satisfactory antibacterial properties.	Free Base	DMSO : 25 mg/mL (62.98 mM; Need ultrasonic); H2O : < 0.1 mg/mL (insoluble)
Meclocycline (Sulfosalicylate Salt)	HY-B1366	73816-42-9	695.05	O=C(O)C1=CC(S(=O)(O)=O)=CC=C1O.O=C(C(C2=O)=C(O)[C@@H](N(C)C)[C@]3([H])[C@@H](O)[C@]4([H])C(C5=C(C(C4=C(O)[C@@]32O)=O)C(O)=CC=C5Cl)=C)N	Antibiotic; Bacterial	Anti-infection	Meclocycline Sulfosalicylate Salt is a tetracycline antibiotic with broad-spectrum antibacterial activities, preventing skin bacterial infections such as acne vulgaris[1].	sulfosalicylate	DMSO : 250 mg/mL (359.69 mM; Need ultrasonic)
Sulbactam	HY-B0334	68373-14-8	233.24	O=C([C@@H](C(C)(C)S([C@]1([H])C2)(=O)=O)N1C2=O)O	Antibiotic; Bacterial	Anti-infection	Sulbactam (CP45899) is a competitive, irreversible beta-lactamase inhibitor. Sulbactam shows antimicrobial activity against multidrug-resistant (MDR) acinetobacter calcoaceticus--Acinetobacter baumannii (Acb) complex[1][2].	Free Acid	H2O : 20 mg/mL (85.75 mM; Need ultrasonic); DMSO : ≥ 100 mg/mL (428.74 mM)
Rifamycin (sodium)	HY-B1907	14897-39-3	719.75	O=C1C2=C(C([O-])=CC(NC(/C(C)=C\C=C\[C@H](C)[C@H](O)[C@@H](C)[C@@H](O)[C@H]3C)=O)=C4O)C4=C(O)C(C)=C2O[C@@]1(O/C=C/[C@@H]([C@H]([C@@]3([H])OC(C)=O)C)OC)C.[Na+]	Antibiotic; Bacterial	Anti-infection	Rifamycin sodium (Rifamycin SV monosodium) belongs to the family of ansamycin antibiotics and has been isolated from the fermentation of A. mediterranei or its mutants. Rifamycin sodium displays a broad spectrum of antibiotic activity against Gram-positive and, to a lesser extent, Gram-negative bacteria[1].	Sodium	DMSO : 250 mg/mL (347.34 mM; Need ultrasonic)
Ampicillin	HY-B0522	69-53-4	349.40	OC([C@@H]1N(C2=O)[C@]([C@@H]2NC([C@@H](C3=CC=CC=C3)N)=O)([H])SC1(C)C)=O	Antibiotic; Bacterial	Anti-infection	Ampicillin is a broad-spectrum beta-lactam antibiotic against a variety of gram-positive and gram-negative bacteria.	Free Acid	H2O : 5 mg/mL (14.31 mM; Need ultrasonic); 0.1 M NaOH : 25 mg/mL (71.55 mM; Need ultrasonic)
Mafenide (Acetate)	HY-B0614A	13009-99-9	246.28	O=S(C1=CC=C(CN)C=C1)(N)=O.CC(O)=O	Antibiotic; Bacterial	Anti-infection	Mafenide Acetate is a sulfonamide-type medication._x000D_ Target: Others_x000D_ Mafenide is a sulfonamide-type medication. Mafenide works by reducing the bacterial population present in the avascular tissues of burns and permits spontaneous healing of deep partial-thickness burns. It is used to treat severe burns. It is used topically as an adjunctive therapy for second- and third-degree burns. I…	Acetate	DMSO : 100 mg/mL (406.04 mM; Need ultrasonic); H2O : ≥ 100 mg/mL (406.04 mM)
Cephalexin	HY-B0200	15686-71-2	347.39	O=C(C(N12)=C(C)CS[C@]2([H])[C@H](NC([C@H](N)C3=CC=CC=C3)=O)C1=O)O	Antibiotic; Bacterial	Anti-infection	Cefalexin is a cephalosporin antibiotic._x000D_ Target: Antibacterial_x000D_ Cefalexin (INN, BAN) or cephalexin (USAN, AAN) is a first-generation cephalosporin antibiotic introduced in 1967 by Eli Lilly and Company. It is an orally administered agent with a similar antimicrobial spectrum to the intravenous agents cefalotin and cefazolin. It was first marketed as Keflex (Lilly), and is marketed un…	Free Acid	H2O : 10 mg/mL (28.79 mM; Need ultrasonic and warming)
Dalbavancin (hydrochloride)	HY-17586	2227366-51-8	1853.15	O[C@@H]([C@@H](O)[C@@H]1O)[C@H](O[C@@H]1CO)OC2=C(C3=CC([C@@](C4=O)([H])NC([C@@](NC([C@](NC([C@@](NC5=O)([H])C6)=O)([H])C(C=C7OC(C=C8[C@H]5NC)=C(C=C8)O)=C(C(O)=C7)Cl)=O)([H])C9=CC%10=C(O[C@H](O[C@H](C(O)=O)[C@@H](O)[C@@H]%11O)[C@@H]%11NC(CCCCCCCCC(C)C)=O)C(OC%12=CC=C6C=C%12)=C9)=O)=CC=C3O)C([C@@](NC([C@](N4)([H])[C@@H](C%13=CC=C(O%10)C(Cl)=C%13)O)=O)([H])C(NCCCN(C)C)=O)=CC(O)=C2.[H]Cl	Antibiotic; Bacterial	Anti-infection	Dalbavancin hydrochloride (MDL-63397 hydrochloride) is a semisynthetic lipoglycopeptide antibiotic with potent bactericidal activity against Gram-positive bacteria. Dalbavancin hydrochloride inhibits Staphylococcus aureus and Bacillus anthracis with MIC90s of 0.06 μg/mL and 0.25 μg/mL, respectively[1][2].	Hydrochloride	DMSO : ≥ 24 mg/mL (12.95 mM); H2O : 50 mg/mL (26.98 mM; Need ultrasonic)
Cefepime (Dihydrochloride Monohydrate)	HY-B0616	123171-59-5	571.50	C[N+]1(CC(CS[C@]2([H])[C@@H]3NC(/C(C4=CSC(N)=N4)=N\OC)=O)=C(C(O)=O)N2C3=O)CCCC1.[Cl-].Cl.O	Antibiotic; Bacterial	Anti-infection	Cefepime Dihydrochloride Monohydrate is a broad-spectrum cephalosporin with enhanced coverage against Gram-positive and Gram-negative bacteria[1].	Hydrochloride	H2O : ≥ 200 mg/mL (349.96 mM); DMSO : 6 mg/mL (10.50 mM; Need ultrasonic)
Amoxicillin (sodium)	HY-B0467	34642-77-8	387.39	O=C([C@@H]1N(C2=O)[C@]([C@@H]2NC([C@@H](C3=CC=C(O)C=C3)N)=O)([H])SC1(C)C)O[Na]	Antibiotic; Bacterial	Anti-infection	Amoxicillin sodium (Amoxycillin sodium) is a moderate- spectrum, bacteriolytic, β-lactam antibiotic._x000D_ Target: Antibacterial_x000D_ Amoxicillin Sodium is a moderate-spectrum, bacteriolytic, β-lactam antibiotic in the aminopenicillin family used to treat bacterial infections caused by susceptible Gram-positive and Gram-negative microorganisms. It is usually the drug of choice within the class…	Sodium	DMSO : 10 mg/mL (25.81 mM; Need ultrasonic); H2O : ≥ 100 mg/mL (258.14 mM)
SPR741 (acetate)	HY-P1649B		1052.18	CC(N[C@@H]([C@H](O)C)C(N[C@H](CO)C(N[C@@H](CCNC([C@](N1)([H])[C@H](O)C)=O)C(N[C@@H](CCN)C(N[C@@H](C(N[C@H](C(N[C@H](C(N[C@@H](CCN)C1=O)=O)CCN)=O)CC(C)C)=O)CC2=CC=CC=C2)=O)=O)=O)=O)=O.CC(O)=O	Antibiotic; Bacterial	Anti-infection	SPR741 acetate (NAB741 acetate) is a cationic peptide derived from polymyxin B and is a potentiator molecule. SPR741 acetate increases the permeability of the outer membrane of Gram-negative bacteria and is used to treat severe Gram-negative bacteria infections. SPR741 acetate inhibits multidrug-resistant Gram-negative bacteria. The spectrum of activity of the antibiotic can be widened when used …	Acetate	10 mM in DMSO
Cefsulodin (sodium)	HY-13588	52152-93-9	554.53	O=C(N[C@H]1[C@@]2([H])SCC(C[N+]3=CC=C(C(N)=O)C=C3)=C(C([O-])=O)N2C1=O)[C@@H](C4=CC=CC=C4)S(=O)(O[Na])=O	Antibiotic; Bacterial	Anti-infection	Cefsulodin sodium salt hydrate is a third generation β lactam antibiotic and member of the cephems subgroub of antibiotics. Target: Antibacterial The compound displays a mechanism of action like many β lactam antibiotics through inhibition of cell wall synthesis by competitively inhibiting penicillin binding protein (PBP) crosslinking of peptidoglycan resulting in inhibition of the final transpep…	Sodium	DMSO : 13.5 mg/mL (24.34 mM; Need ultrasonic); H2O : 55 mg/mL (99.18 mM; Need ultrasonic)
Cefetamet pivoxil (hydrochloride)	HY-B1894A	111696-23-2	548.03	O=C(C(N12)=C(C)CS[C@]2([H])[C@H](NC(/C(C3=CSC(N)=N3)=N\OC)=O)C1=O)OCOC(C(C)(C)C)=O.[H]Cl	Antibiotic; Bacterial	Anti-infection	Cefetamet pivoxil hydrochloride is an oral third generation cephalosporin antibiotic.	Hydrochloride	H2O : < 0.1 mg/mL (insoluble); DMSO : ≥ 100 mg/mL (182.47 mM)
Cefamandole (sodium)	HY-B1128A	30034-03-8	484.48	O=C(C(N12)=C(CSC3=NN=NN3C)CS[C@]2([H])[C@H](NC([C@H](O)C4=CC=CC=C4)=O)C1=O)O[Na]	Antibiotic; Bacterial	Anti-infection	Cefamandole Sodium Salt is a second-generation broad-spectrum cephalosporin antibiotic.	Sodium	H2O : ≥ 29 mg/mL (59.86 mM)
Ceftaroline fosamil	HY-14737	400827-46-5	744.74	O=C1[C@@H](NC(/C(C2=NSC(NP(O)(O)=O)=N2)=N\OCC)=O)[C@@]3([H])SCC(SC4=NC(C5=CC=[N+](C)C=C5)=CS4)=C(C(O)=O)N13.CC([O-])=O	Antibiotic; Bacterial	Anti-infection	Ceftaroline fosamil (TAK-599) is a cephalosporin with activity against Gram-positive pathogens, including methicillin-resistant Staphylococcus aureus (MRSA).	Acetate	DMSO : 30 mg/mL (40.28 mM; Need ultrasonic and warming)
Linezolid	HY-10394	165800-03-3	337.35	O=C(O[C@H]1CNC(C)=O)N(C1)C2=CC(F)=C(N3CCOCC3)C=C2	Antibiotic; Bacterial	Anti-infection	Linezolid (PNU-100766) is the first member of the class of oxazolidinone synthetic antibiotic. Linezolid acts by inhibiting the initiation of bacterial protein synthesis. Linezolid is used for the treatment of serious infections caused by Gram-positive bacteria that are resistant to several other antibiotics[1][2][3].	Free Base	DMSO : ≥ 100 mg/mL (296.43 mM)
Faropenem daloxate	HY-10004	141702-36-5	397.40	O=C(N1[C@@]2(SC([C@@H]3OCCC3)=C1C(OCC4=C(OC(O4)=O)C)=O)[H])[C@]2([H])[C@H](O)C	Antibiotic; Bacterial	Anti-infection	Faropenem daloxate is the first oral penem in a new class of beta-lactam antibiotics._x000D_ IC50 Value: _x000D_ Target: Antibacterial_x000D_ Faropenem daloxate is useful for penem and antibiotics. Faropenem medoxomil has excellent in vitro activity against Streptococcus pneumoniae, Haemophilus influenzae and other key pathogens implicated in acute bacterial rhinosinusitis. Clinical studies have …	Free Base	DMSO : ≥ 100 mg/mL (251.64 mM)
Methacycline (hydrochloride)	HY-B0449	3963-95-9	478.88	O[C@@](C(O)=C(C(C1=C2C=CC=C1O)=O)[C@](C2=C)([H])[C@@H]3O)(C(C(C(N)=O)=C4O)=O)[C@]3([H])[C@@H]4N(C)C.Cl	Antibiotic; Bacterial	Anti-infection	Methacycline hydrochloride is a tetracycline antibiotic._x000D_ Target: Antibacterial _x000D_ Methacycline hydrochloride is a broad-spectrum semisynthetic antibiotic related to tetracycline but excreted more slowly and maintaining effective blood levels for a more extended period.	Hydrochloride	DMSO : 50 mg/mL (104.41 mM; Need ultrasonic); H2O : 6.67 mg/mL (13.93 mM; Need ultrasonic)
Nadifloxacin	HY-B0506	124858-35-1	360.38	O=C(C1=CN2C(C)CCC3=C2C(C1=O)=CC(F)=C3N4CCC(O)CC4)O	Antibiotic; Bacterial	Anti-infection	Nadifloxacin(OPC7251) is a topical fluoroquinolone antibiotic for the treatment of acne vulgaris. _x000D_ Target: Antibacterial_x000D_ Nadifloxacin is a potent, broad-spectrum, quinolone agent approved for topical use in acne vulgaris and skin infections. Nadifloxacin inhibits the enzyme DNA gyrase that is involved in bacterial DNA synthesis and replication, thus inhibiting the bacterial multipli…	Free Acid	H2O : < 0.1 mg/mL (insoluble); DMSO : 25 mg/mL (69.37 mM; Need ultrasonic)
Sulfathiazole (sodium)	HY-B0507A	144-74-1	277.30	O=S(C1=CC=C(N)C=C1)([N-]C2=NC=CS2)=O.[Na+]	Antibiotic; Bacterial	Anti-infection	Sulfathiazole sodium is an organosulfur compound that has been used as a short-acting sulfa drug. Target: Antibacterial Sulfathiazole (20 μg/L) starts to be degraded between day 31 and day 38 in one of the two batch reactors containing different wastewater matrices. Sulfathiazole is degraded at a substantially faster rate than sulfamethoxazole or sulfamethazine in the nitrification process (S3) […	Sodium	DMSO : ≥ 59 mg/mL (212.77 mM)
Spectinomycin (dihydrochloride)	HY-B0438	21736-83-4	405.27	CN[C@@H]([C@H]([C@@H](NC)[C@@H]1O)O)[C@]2([H])[C@]1([H])O[C@@](O[C@H](C)C3)([H])[C@](O)(C3=O)O2.Cl.Cl	Antibiotic; Bacterial	Anti-infection	Spectinomycin is an antibiotic which acts by binding to the 30S subunit of the bacterial ribosome and interrupting protein synthesis.	Hydrochloride	H2O : ≥ 100 mg/mL (246.75 mM)
D-Cycloserine	HY-B0030	68-41-7	102.09	O=C1[C@H](N)CON1	Antibiotic; Bacterial	Anti-infection	D-Cycloserine is an analog of the amino acid D-alanine._x000D_ Target: Antibacterial_x000D_ D-Cycloserine selectively potentiated the duration of motor cortical excitability enhancements induced by anodal tDCS. D-Cycloserine alone did not modulate excitability [1]. Participants receiving d-cycloserine in addition to exposure therapy reported significantly less social anxiety compared with patient…	Free Base	DMSO : 1 mg/mL (9.80 mM; Need warming); H2O : ≥ 50 mg/mL (489.76 mM)
Daptomycin	HY-B0108	103060-53-3	1620.67	O=C(N[C@H](CC(N)=O)C(N[C@@H](CC(O)=O)C(N[C@H](C(NCC(N[C@H](C(N[C@@](C(N[C@@H](C(N[C@H]1CC(O)=O)=O)C)=O)([H])CC(O)=O)=O)CCCN)=O)=O)[C@H](OC([C@](NC([C@](NC([C@@](NC(CNC1=O)=O)([H])CO)=O)([H])[C@H](C)CC(O)=O)=O)([H])CC(C(C=CC=C2)=C2N)=O)=O)C)=O)=O)[C@@H](NC(CCCCCCCCC)=O)CC3=CNC4=CC=CC=C34	Antibiotic; Bacterial	Anti-infection	Daptomycin is a lipopeptide antibiotic with rapid in vitro bactericidal activity against gram-positive organisms.	Free Acid	DMSO : ≥ 100 mg/mL (61.70 mM); H2O : 100 mg/mL (61.70 mM; Need ultrasonic)
Prothionamide	HY-B0306	14222-60-7	180.27	S=C(C1=CC(CCC)=NC=C1)N	Antibiotic; Bacterial	Anti-infection	Protionamide (or prothionamide) is a drug used in the treatment of tuberculosis; has also been tested for use in the treatment of leprosy._x000D_ Target: Anti tuberculosis_x000D_ Although ETH and PTH are both potent drugs against M. tuberculosis (MIC = ～0.5 μg/ml) (24), they do not affect E. coli growth, even at very high concentrations (100 μg/ml), which is primarily caused by the absence of an …	Free Base	10 mM in DMSO
Sulfaguanidine	HY-B1267	57-67-0	214.24	O=S(C1=CC=C(N)C=C1)(NC(N)=N)=O	Antibiotic; Bacterial	Anti-infection	Sulfaguanidine is a sulfonamide, used as an antibiotic.	Free Base	DMSO : ≥ 43 mg/mL (200.71 mM)
Demeclocycline (hydrochloride)	HY-17560	64-73-3	501.31	O=C(C(C1=O)=C(O)[C@@H](N(C)C)[C@]2([H])C[C@]3([H])[C@H](O)C4=C(C(C3=C(O)[C@@]21O)=O)C(O)=CC=C4Cl)N.Cl	Antibiotic; Bacterial	Anti-infection	Demeclocycline hydrochloride is a tetracycline antibiotic; is an antibiotic in the treatment of Lyme disease, acne, and bronchitis.	Hydrochloride	H2O : 20 mg/mL (39.90 mM; Need ultrasonic and warming)
Cinoxacin	HY-B1085	28657-80-9	262.22	O=C(C1=NN(CC)C2=C(C=C3C(OCO3)=C2)C1=O)O	Antibiotic; Bacterial	Anti-infection	Cinoxacin was an older synthetic antimicrobial related to the quinolone class of antibiotics, with activity similar to oxolinic acid and nalidixic acid.	Free Acid	DMSO : 8.33 mg/mL (31.77 mM; Need ultrasonic)
Cephalexin (monohydrate)	HY-B0200B	23325-78-2	365.40	O=C(C(N12)=C(C)CS[C@]2([H])[C@H](NC([C@H](N)C3=CC=CC=C3)=O)C1=O)O.O	Antibiotic; Bacterial	Anti-infection	Cefalexin monohydrate is a cephalosporin antibiotic._x000D_ Target: Antibacterial_x000D_ Cefalexin (INN, BAN) or cephalexin (USAN, AAN) is a first-generation cephalosporin antibiotic introduced in 1967 by Eli Lilly and Company. It is an orally administered agent with a similar antimicrobial spectrum to the intravenous agents cefalotin and cefazolin. It was first marketed as Keflex (Lilly), and is…	Free Acid	H2O : 2 mg/mL (5.47 mM; Need ultrasonic); DMSO : 6.67 mg/mL (18.25 mM; Need ultrasonic)
Nitrofurazone	HY-B0226	59-87-0	198.14	O=C(N/N=C/C1=CC=C([N+]([O-])=O)O1)N	Antibiotic; Bacterial	Anti-infection	Nitrofurazone (NFZ;Nitrofural) is a bactericidal compound used as an antibiotic most commonly in the form of ointments._x000D_ Target: Antibacterial_x000D_ Nitrofurazone (NFZ;Nitrofural), a nitroaromatic drug, is a broad spectrum antibiotic which has until now been considered as activated in bacteria by nitroreductases. Its use in medicine has become less frequent as safer and more effective prod…	Free Base	DMSO : ≥ 155 mg/mL (782.28 mM)
Cefazolin (sodium)	HY-B1078	27164-46-1	476.49	O=C(C(N12)=C(CSC3=NN=C(C)S3)CS[C@]2([H])[C@H](NC(CN4N=NN=C4)=O)C1=O)O[Na]	Antibiotic; Bacterial	Anti-infection	Cefazolin sodium is a first-generation cephalosporin antibiotic, useful for the treatment of a number of bacterial infections.	Sodium	H2O : ≥ 100 mg/mL (209.87 mM); DMSO : 100 mg/mL (209.87 mM; Need ultrasonic)
Prulifloxacin	HY-B0024	123447-62-1	461.46	O=C(C1=C(SC2C)N2C3=C(C=C(F)C(N4CCN(CC5=C(C)OC(O5)=O)CC4)=C3)C1=O)O	Antibiotic; Bacterial	Anti-infection	Prulifloxacin(NM441) is an older synthetic antibiotic of the fluoroquinolone drug class._x000D_ Target: Antibacterial_x000D_ Prulifloxacin prevents bacterial DNA replication, transcription, repair and recombination through inhibition of bacterial DNA gyrase._x000D_	Free Acid	DMSO : 12.5 mg/mL (27.09 mM; Need ultrasonic)
Avibactam (sodium hydrate)	HY-14879B		305.24	O=S(ON1[C@]2([H])CC[C@@H](C(N)=O)[N@@](C2)C1=O)(O[Na])=O.O	Antibiotic; Bacterial	Anti-infection	Avibactam sodium hydrate (NXL-104 hydrate) is a covalent and reversible non-β-lactam β-lactamase inhibitor which inhibits β-lactamase TEM-1 and CTX-M-15 with IC50s of 8 nM and 5 nM, respectively.	Sodium	H2O : ≥ 200 mg/mL (655.22 mM)
Cefmetazole (sodium)	HY-B1257	56796-39-5	493.52	O=C(C(N12)=C(CSC3=NN=NN3C)CS[C@]2([H])[C@](OC)(NC(CSCC#N)=O)C1=O)O[Na]	Antibiotic; Bacterial	Anti-infection	Cefmetazole sodium is a semisynthetic cephamycin antibiotic. _x000D_ Target: Antibacterial_x000D_ Cefmetazole sodium has a broad spectrum of activity comparable to that of the second-generation cephalosporins, covering gram-positive, gram-negative, and anaerobic bacteria. Unlike the second-generation cephalosporins, cephamycins such as cefmetazole are usually active against Bacteroides fragilis. …	Sodium	DMSO : ≥ 39 mg/mL (79.02 mM)
Cefazedone	HY-121144	56187-47-4	548.44	O=C(O)C(N1[C@@]([H])([C@@H](C1=O)NC(CN(C=C(C2=O)Cl)C=C2Cl)=O)SC3)=C3CSC4=NN=C(S4)C	Antibiotic; Bacterial	Anti-infection	Cefazedone (Refosporen), a first-generation cephalosporin, is a time-dependent antibiotic with activity against Gram-positive and Gram-negative bacteria[1].		DMSO : 125 mg/mL (227.92 mM; Need ultrasonic)
Tinidazole	HY-B0177	19387-91-8	247.27	CC1=NC=C([N+]([O-])=O)N1CCS(=O)(CC)=O	Antibiotic; Bacterial	Anti-infection	Tinidazole is a synthesized imidazole derivative used in antiprotozoal treatment with antiamebic and antibacterial properties._x000D_ Target: Antibacterial_x000D_ Tinidazole is a 5-nitroimidazole active in vitro against a wide variety of anaerobic bacteria and protozoa. Tinidazole is an effective treatment against anaerobic microorganisms based on its pharmacokinetic characteristics (C(max) 51 mi…	Free Base	DMSO : ≥ 50 mg/mL (202.21 mM); H2O : 3.33 mg/mL (13.47 mM; Need ultrasonic)
Puromycin (dihydrochloride)	HY-B1743A	58-58-2	544.43	OC[C@@H]1[C@@H](NC([C@@H](N)CC2=CC=C(OC)C=C2)=O)[C@H]([C@H](N3C=NC4=C3N=CN=C4N(C)C)O1)O.[H]Cl.[H]Cl	Antibiotic; Bacterial	Anti-infection	Puromycin dihydrochloride (CL13900 dihydrochloride), an aminonucleoside antibiotic, inhibits protein synthesis[1].	Hydrochloride	H2O : 50 mg/mL (91.84 mM; Need ultrasonic and warming); DMSO : ≥ 77.5 mg/mL (142.35 mM)
Nitrofurantoin	HY-A0090	67-20-9	238.16	O=C1NC(CN1/N=C/C2=CC=C([N+]([O-])=O)O2)=O	Antibiotic; Bacterial	Anti-infection	Nitrofurantoin is an antibiotic usually used to treat urinary tract infections.	Free Base	DMSO : 100 mg/mL (419.89 mM; Need ultrasonic)
Faropenem sodium	HY-76260	122547-49-3	307.30	O=C([C@@]([H])1[C@@H](C)O)N([C@@H]1S2)C(C(O[Na])=O)=C2[C@@H]3OCCC3	Antibiotic; Bacterial	Anti-infection	Faropenem sodium is an orally bioavailable penem antibiotic which can efficiently kill Mycobacterium tuberculosis.	Sodium	H2O : 100 mg/mL (325.41 mM; Need ultrasonic); DMSO : 25 mg/mL (81.35 mM; Need ultrasonic)
Cefotaxime (sodium salt)	HY-A0088	64485-93-4	477.45	O=C(C(N12)=C(COC(C)=O)CS[C@]2([H])[C@H](NC(/C(C3=CSC(N)=N3)=N\OC)=O)C1=O)O[Na]	Antibiotic; Bacterial	Anti-infection	Cefotaxime sodium salt is a third-generation cephalosporin antibiotic; broad-spectrum antibiotic with activity against numerous Gram-positive and Gram-negative bacteria.	Sodium	DMSO : 45 mg/mL (94.25 mM; Need ultrasonic)
Gramicidin	HY-P0163	1405-97-6	1882.30	[Gramicidin]	Antibiotic; Bacterial	Anti-infection	Gramicidin is an antimicrobial peptide assembling as channels in membranes and increasing their permeability towards cations.		DMSO : ≥ 100 mg/mL (53.13 mM); H2O : < 0.1 mg/mL (insoluble)
Delafloxacin (meglumine)	HY-14814A	352458-37-8	635.97	O=C(C1=CN(C2=NC(N)=C(F)C=C2F)C3=C(C=C(F)C(N4CC(O)C4)=C3Cl)C1=O)O.O[C@H]([C@H]([C@@H]([C@@H](CO)O)O)O)CNC	Antibiotic; Bacterial	Anti-infection	Delafloxacin meglumine (ABT492 meglumine; RX-3341 meglumine; WQ-3034 meglumine) is a broad-spectrum fluoroquinolone antibiotic. Delafloxacin has a broad spectrum of activity that includes drug-resistant Staphylococcus aureus, Streptococcus pneumoniae, and Klebsiella pneumonia[1].	Meglumine	H2O : 50 mg/mL (78.62 mM; Need ultrasonic); DMSO : ≥ 6.4 mg/mL (10.06 mM)
Bedaquiline	HY-14881	843663-66-1	555.50	BrC1=CC=C(N=C(OC)C([C@H]([C@@](C2=CC=CC3=C2C=CC=C3)(O)CCN(C)C)C4=CC=CC=C4)=C5)C5=C1	Antibiotic; Bacterial	Anti-infection	Bedaquiline (TMC207) is a diarylquinoline drug and inhibits Mycobacterium tuberculosis (Mtb) F1FO-ATP synthase through targeting of both the c- and the ε-subunit[1]. Bedaquiline has uncoupler activity. Bedaquiline is used for the multi-drug resistant tuberculosis[2].	Free Base	H2O : < 0.1 mg/mL (insoluble); DMSO : 20 mg/mL (36.00 mM; Need ultrasonic)
Pefloxacin (mesylate)	HY-B0147A	70458-95-6	429.46	O=C(C1=CN(CC)C2=C(C=C(F)C(N3CCN(C)CC3)=C2)C1=O)O.CS(=O)(O)=O	Antibiotic; Bacterial	Anti-infection	Pefloxacin mesylate is a an antibacterial agent and prevents bacterial DNA replication by inhibiting DNA gyrase (topoisomerse)_x000D_ Target: DNA gyrase_x000D_ Pefloxacin is a synthetic chemotherapeutic agent used to treat severe and life-threatening bacterial infections. Pefloxacin is commonly referred to as afluoroquinolone (or quinolone) drug and is a member of the fluoroquinolone class of ant…	Mesylate	DMSO : 12.5 mg/mL (29.11 mM; Need ultrasonic); H2O : ≥ 100 mg/mL (232.85 mM)
Oxacillin (sodium monohydrate)	HY-B0465	7240-38-2	441.43	O=C(O[Na])[C@@H]1N(C2=O)[C@]([C@@H]2NC(C(C(C3=CC=CC=C3)=NO4)=C4C)=O)([H])SC1(C)C.O	Antibiotic; Bacterial	Anti-infection	Oxacillin sodium monohydrate is an antibiotic similar to flucloxacillin used in resistant staphylococci infections. Target: Antibacterial Oxacillin is a penicillinase-resistant β-lactam. It is similar to methicillin, and has replaced methicillin in clinical use. Another related compound is nafcillin. Since it is resistant to penicillinase enzymes, such as that produced by Staphylococcus aureus, i…	Sodium	H2O : ≥ 100 mg/mL (226.54 mM); DMSO : 50 mg/mL (113.27 mM; Need ultrasonic)
Polymyxin B (Sulfate)	HY-A0248	1405-20-5	1287.53 (PolymyxinB2Sulfate)	O=S(O)(O)=O.O=C(N[C@H](C(N[C@@](C(N[C@H](C(N[C@@]1([H])[C@H](O)C)=O)CCN)=O)([H])CCN)=O)CC(C)C)[C@H](NC([C@@H](NC([C@@](CCNC1=O)([H])NC([C@H](CCN)NC([C@H]([C@H](O)C)NC([C@H](CCN)NC(CCCCC(C)C)=O)=O)=O)=O)=O)CCN)=O)CC2=CC=CC=C2.O=C(N[C@H](C(N[C@@](C(N[C@H](C(N[C@@]3([H])[C@H](O)C)=O)CCN)=O)([H])CCN)=O)CC(C)C)[C@H](NC([C@@H](NC([C@@](CCNC3=O)([H])NC([C@H](CCN)NC([C@H]([C@H](O)C)NC([C@H](CCN)NC(CCCC[C…	Antibiotic; Bacterial	Anti-infection	Polymyxin B Sulfate is a cationic surfactant antibiotic agent. A mixture of polymyxins B1 and B2, increases the permeability of the cell membrane._x000D_ In vitro: RB50 is resistant to killing by polymyxin B at concentrations up to 100 μg/ml.	Sulfate	H2O : ≥ 25 mg/mL
Sulfanilamide	HY-B0242	63-74-1	172.20	O=S(C1=CC=C(N)C=C1)(N)=O	Antibiotic; Bacterial	Anti-infection	Sulfanilamide is a competitive inhibitor for bacterial enzyme dihydropteroate synthetase with IC50 of 320 μM._x000D_ Target: dihydropteroate synthetase; Antibacterial_x000D_ Sulfanilamide containing the sulfonamide functional group displays inhibitory activity for dihydropteroate synthetase partially purified from Escherichia coli which normally uses para-aminobenzoic acid (PABA) for synthesizing…	Free Base	DMSO : 100 mg/mL (580.72 mM; Need ultrasonic); H2O : 10 mg/mL (58.07 mM; Need ultrasonic)
Cefaclor	HY-B0198	53994-73-3	367.81	O=C(C(N12)=C(Cl)CS[C@]2([H])[C@H](NC([C@H](N)C3=CC=CC=C3)=O)C1=O)O	Antibiotic; Bacterial	Anti-infection	Cefaclor is an effective antibiotic agent, and specifically binds to penicillin-binding protein 3 (PBP 3)[1].	Free Acid	DMSO : 18.5 mg/mL (50.30 mM; Need ultrasonic and warming); H2O : 3.85 mg/mL (10.47 mM; Need ultrasonic)
Sutezolid	HY-10392	168828-58-8	353.41	O=C(O[C@H]1CNC(C)=O)N(C1)C2=CC(F)=C(N3CCSCC3)C=C2	Antibiotic; Bacterial	Anti-infection	Sutezolid (PNU-100480), an orally active oxazolidinone antimicrobial agent, acts by inhibiting bacterial protein synthesis. Sutezolid has potent activity against mycobacteria, and is used for the research of drug-resistant tuberculosis[1][2].	Free Base	DMSO : 50 mg/mL (141.48 mM; Need ultrasonic)
Moxalactam (sodium salt)	HY-B1484	64953-12-4	564.44	O=C(C(N12)=C(CSC3=NN=NN3C)CO[C@]2([H])[C@](OC)(NC([C@H](C(O[Na])=O)C4=CC=C(O)C=C4)=O)C1=O)O[Na]	Antibiotic; Bacterial	Anti-infection	Moxalactam sodium salt (Latamoxef sodium) is an antibiotic compound more effective against Escherichia coli and Pseudomonas aeruginosathan cephalosporins.	Sodium	DMSO : ≥ 38 mg/mL (67.32 mM)
Cefuroxime (sodium)	HY-B1256	56238-63-2	446.37	O=C(C(N12)=C(COC(N)=O)CS[C@]2([H])[C@H](NC(/C(C3=CC=CO3)=N\OC)=O)C1=O)O[Na]	Antibiotic; Bacterial	Anti-infection	Cefuroxime sodium is an orally active second-generation cephalosporin antibiotic with increased stability to β-lactamase. Cefuroxime sodium has a broad spectrum activity against Gram-positive and Gram-negative bacteria[1].	Sodium	DMSO : ≥ 100 mg/mL (224.03 mM); H2O : 50 mg/mL (112.01 mM; Need ultrasonic)
Tedizolid	HY-14855	856866-72-3	370.34	O=C1O[C@@H](CO)CN1C2=CC=C(C3=CC=C(C4=NN(C)N=N4)N=C3)C(F)=C2	Antibiotic; Bacterial	Anti-infection	Tedizolid (TR 700; Torezolid; DA-7157) is a novel oxazolidinone, acting through inhibition of bacterial protein synthesis by binding to 23S ribosomal RNA (rRNA) of the 50S subunit of the ribosome.	Free Base	DMSO : 10 mg/mL (27.00 mM; Need ultrasonic)
Cephalothin (sodium)	HY-B1275	58-71-9	418.42	O=C(C(N12)=C(COC(C)=O)CS[C@]2([H])[C@H](NC(CC3=CC=CS3)=O)C1=O)O[Na]	Antibiotic; Bacterial	Anti-infection	Cephalothin sodium is a first generation cephem antibiotic with a wide range antibacterial activity, is active against gram-positive and gram-negative bacteria.	Sodium	H2O : 50 mg/mL (119.50 mM; Need ultrasonic); DMSO : 50 mg/mL (119.50 mM; Need ultrasonic)
Pivmecillinam (hydrochloride)	HY-B0810A	32887-03-9	476.03	O=C([C@@H](C(C)(C)S[C@]1([H])[C@@H]2/N=C/N3CCCCCC3)N1C2=O)OCOC(C(C)(C)C)=O.[H]Cl	Antibiotic; Bacterial	Anti-infection	Pivmecillinam hydrochloride (FL-1039 hydrochloride) is an orally active prodrug of mecillinam, an extended-spectrum penicillin antibiotic.	Hydrochloride	DMSO : ≥ 34 mg/mL (71.42 mM)
Ampicillin (sodium)	HY-B0522A	69-52-3	371.39	O=C([C@@H]1N(C2=O)[C@]([C@@H]2NC([C@@H](C3=CC=CC=C3)N)=O)([H])SC1(C)C)O[Na]	Antibiotic; Bacterial	Anti-infection	Ampicillin sodium (D-(-)-α-Aminobenzylpenicillin sodium salt) is a broad-spectrum beta-lactam antibiotic against a variety of gram-positive and gram-negative bacteria[1].	Sodium	H2O : ≥ 200 mg/mL (538.52 mM)
Lincomycin (hydrochloride monohydrate)	HY-B1358	7179-49-9	461.01	C[C@@H](O)[C@](NC([C@H]1N(C)C[C@H](CCC)C1)=O)([H])[C@@]2([H])O[C@H](SC)[C@H](O)[C@@H](O)[C@H]2O.Cl.O	Antibiotic; Bacterial	Anti-infection	Lincomycin hydrochloride monohydrate is a narrow-spectrum antibiotic, has similar effects to erythromycin, which has a good effect on gram-positive coccus, mainly used to inhibit the synthesis of bacterial cell protein.	Hydrochloride	DMSO : ≥ 100 mg/mL (216.92 mM); H2O : 50 mg/mL (108.46 mM; Need ultrasonic)
Cefoperazone (sodium salt)	HY-B0210A	62893-20-3	667.65	O=C(C(N12)=C(CSC3=NN=NN3C)CS[C@]2([H])[C@H](NC([C@H](NC(N4C(C(N(CC)CC4)=O)=O)=O)C5=CC=C(O)C=C5)=O)C1=O)O[Na]	Antibiotic; Bacterial	Anti-infection	Cefoperazone sodium salt is a cephalosporin antibiotic for inhibition of rMrp2-mediated [3H]E217βG uptake with IC50 of 199 μM. Target: Antibacterial Cefoperazone is a sterile, semisynthetic, broad-spectrum, parenteral cephalosporin antibiotic for intravenous or intramuscular administration. After intravenous administration of 2 g of Cefoperazone, levels in serum rang from 202μg/mL to 375 μg/mL de…	Sodium	DMSO : 250 mg/mL (374.45 mM; Need ultrasonic)
Josamycin	HY-B1920	16846-24-5	827.99	O[C@H]1[C@](O[C@H](C)[C@@H](O[C@@](O[C@@H](C)[C@@H]2OC(CC(C)C)=O)([H])C[C@]2(O)C)[C@@H]1N(C)C)([H])O[C@@H]([C@H](C[C@H]([C@H](/C=C/C=C/C3)O)C)CC=O)[C@H]([C@](CC(O[C@@H]3C)=O)([H])OC(C)=O)OC	Antibiotic; Bacterial	Anti-infection	Josamycin (EN-141) is a macrolide antibiotic exhibiting antimicrobial activity against a wide spectrum of pathogens, such as bacteria. The dissociation constant Kd from ribosome for Josamycin is 5.5 nM.	Free Base	H2O : 2 mg/mL (2.42 mM; ultrasonic and adjust pH to 3 with 水); DMSO : ≥ 41.67 mg/mL (50.33 mM)
Sulfamethoxazole	HY-B0322	723-46-6	253.28	O=S(C1=CC=C(N)C=C1)(NC2=NOC(C)=C2)=O	Antibiotic; Bacterial	Anti-infection	Sulfamethoxazole (Ro 4-2130) is a sulfonamide bacteriostatic antibiotic, used for bacterial infections. Sulfonamides is a competitive antagonists of para-aminobenzoic acid (PABA)[1].	Free Base	H2O : < 0.1 mg/mL (insoluble); DMSO : ≥ 100 mg/mL (394.82 mM)
Meropenem (trihydrate)	HY-13678A	119478-56-7	437.51	O=C(C(N12)=C(S[C@@H]3CN[C@H](C(N(C)C)=O)C3)[C@H](C)[C@]2([H])[C@@H]([C@H](O)C)C1=O)O.O.O.O	Antibiotic; Bacterial	Anti-infection	Meropenem trihydrate (SM 7338 trihydrate) is a carbapenem antibiotic with broad-spectrum antibacterial activity.	Free Acid	DMSO : 100 mg/mL (228.57 mM; Need ultrasonic)
Sodium 4-aminosalicylate (dihydrate)	HY-I0447A	6018-19-5	211.15	O=C(O[Na])C1=C(O)C=C(N)C=C1.O.O	Antibiotic; Bacterial	Anti-infection	Sodium 4-aminosalicylate dihydrate (4-Aminosalicylic acid sodium salt dihydrate) is one of the antimycobacterial drugs currently used for multidrug-resistant tuberculosis.	Sodium	H2O : ≥ 49 mg/mL (232.06 mM)
Sulfadimethoxine	HY-B0337	122-11-2	310.33	O=S(C1=CC=C(N)C=C1)(NC2=NC(OC)=NC(OC)=C2)=O	Antibiotic; Bacterial	Anti-infection	Sulfadimethoxine (Sulphadimethoxine) is a sulfonamide antibiotic used to treat many infections[1][2].	Free Base	DMSO : ≥ 100 mg/mL (322.24 mM)
Ethionamide	HY-B0276	536-33-4	166.24	S=C(C1=CC(CC)=NC=C1)N	Antibiotic; Bacterial	Anti-infection	Ethionamide(2-ethylthioisonicotinamide) is an antibiotic used in the treatment of tuberculosis._x000D_ Target: Antibacterial_x000D_ Ethionamide is a second-line antitubercular agent that inhibits mycolic acid synthesis. It also may be used for treatment of leprosy. Ethionamide is a prodrug. It is activated by the enzyme EthA, a mono-oxygenase in Mycobacterium tuberculosis, and binds NAD+ to form …	Free Base	DMSO : ≥ 100 mg/mL (601.54 mM); H2O : < 0.1 mg/mL (insoluble)
Ceftazidime	HY-B0593	72558-82-8	546.58	O=C1[C@@H](NC(/C(C2=CSC(N)=N2)=N\OC(C)(C(O)=O)C)=O)[C@@]3([H])SCC(C[N+]4=CC=CC=C4)=C(C([O-])=O)N13	Antibiotic; Bacterial	Anti-infection	Ceftazidime (GR20263) is a third generation cephalosporin administered intravenously or intramuscularly. Ceftazidime has a broad spectrum of in vitro activity against Gram-positive and Gram-negative aerobic bacteria. Ceftazidime is particularly active against Enterobacteriaceae (including beta-lactamase-positive strains) and is resistant to hydrolysis by most beta-lactamases[1].	Free Acid	DMSO : ≥ 46 mg/mL (84.16 mM); H2O : 100 mg/mL (182.96 mM; Need ultrasonic)
Dicloxacillin (Sodium hydrate)	HY-B0977	13412-64-1	510.32	O=C(O[Na])[C@@H](C(C)(C)S[C@]1([H])[C@@H]2NC(C3=C(C)ON=C3C4=C(Cl)C=CC=C4Cl)=O)N1C2=O.O	Antibiotic; Bacterial	Anti-infection	Dicloxacillin Sodium hydrate (Dicloxacillin sodium salt monohydrate) is a narrow-spectrum β-Lactam antibiotic of the penicillin class, is used to treat infections caused by susceptible Gram-positive bacteria, active against beta-lactamase-producing organisms such as Staphylococcus aureus.	Sodium	H2O : 25 mg/mL (48.99 mM; Need ultrasonic)
Tazobactam	HY-B1418	89786-04-9	300.29	O=C([C@@H]([C@@](CN1N=NC=C1)(C)S([C@]2([H])C3)(=O)=O)N2C3=O)O	Antibiotic; Bacterial	Anti-infection	Tazobactam is a beta Lactamase Inhibitor with antibacterial activity_x000D_ Target: Antibacterial_x000D_ Tazobactam is a pharmaceutical drug that inhibits the action of bacterial β-lactamases, especially those belonging to the SHV-1 and TEM groups. It is commonly used as its sodium salt, Tazobactam sodium.Tazobactam is combined with the extended spectrum β-lactam antibiotic piperacillin in the dr…	Free Acid	DMSO : 50 mg/mL (166.51 mM; Need ultrasonic); H2O : < 0.1 mg/mL (insoluble)
Cefixime	HY-B1381	79350-37-1	453.45	O=C(C(N12)=C(C=C)CS[C@]2([H])[C@H](NC(/C(C3=CSC(N)=N3)=N\OCC(O)=O)=O)C1=O)O	Antibiotic; Bacterial	Anti-infection	Cefixime is an antibiotic and a third generation cephalosporin antibiotic, useful for the treatment of a number of bacterial infections.	Free Acid	DMSO : 100 mg/mL (220.53 mM; Need ultrasonic)
Rifaximin	HY-13234	80621-81-4	785.88	O=C1C2=C(O[C@@]1(O/C=C/[C@@H]([C@H]([C@H]([C@@H]([C@@H]([C@@H]([C@@H](O)[C@@H](C)/C=C/C=C(C)\C3=O)C)O)C)OC(C)=O)C)OC)C)C(C)=C(O)C4=C2C5=C(C(N3)=C4O)N6C(C=C(C)C=C6)=N5	Antibiotic; Bacterial	Anti-infection	Rifaximin(Xifaxan) is an orally administered, semi-synthetic, nonsystemic antibiotic derived from rifamycin SV with antibacterial activity._x000D_ IC50 Value:_x000D_ Target: RNA polymerase; antibacterial_x000D_ Rifaximin is a semisynthetic, rifamycin-based non-systemic antibiotic, meaning that very little of the drug will pass the gastrointestinal wall into the circulation as is common for other …	Free Base	DMSO : ≥ 50 mg/mL (63.62 mM); H2O : < 0.1 mg/mL (insoluble)
Sulfamethizole	HY-B0333	144-82-1	270.33	O=S(C1=CC=C(N)C=C1)(NC2=NN=C(C)S2)=O	Antibiotic; Bacterial	Anti-infection	Sulfamethizole is a sulfathiazole antibacterial agent._x000D_ Target: Antibacterial_x000D_ Sulfamethizole is a sulfathiazole antibacterial agent. Sulfamethizole is a competitive inhibitor of bacterial para-aminobenzoic acid (PABA), a substrate of the enzyme dihydropteroate synthetase. The inhibited reaction is necessary in these organisms for the synthesis of folic acid. Sulfamethizole, an inhibi…	Free Base	DMSO : ≥ 100 mg/mL (369.92 mM); H2O : < 0.1 mg/mL (insoluble)
Rifabutin	HY-17025	72559-06-9	847.00	C[C@@]1(O2)O/C=C/[C@@H]([C@H]([C@H]([C@H](C)[C@H](O)[C@H](C)[C@H]([C@H](/C=C/C=C(C(NC(C3=O)=C4NC5(CCN(CC(C)C)CC5)N=C4C6=C3C(O)=C(C)C2=C6C1=O)=O)\C)C)O)OC(C)=O)C)OC	Antibiotic; Bacterial	Anti-infection	Rifabutin (Ansamycin) is a semisynthetic ansamycin antibiotic with potent antimycobacterial properties. Rifabutin inhibits DNA-dependent RNA polymerase.	Free Base	DMSO : ≥ 100 mg/mL (118.06 mM)
Trimetrexate	HY-10373	52128-35-5	369.42	NC1=C(C(C)=C2CNC3=CC(OC)=C(OC)C(OC)=C3)C(C=C2)=NC(N)=N1	Antibiotic; Bacterial	Anti-infection	Trimetrexate(CI-898) is a potent competitive inhibitor of bacterial, protozoan, and mammalian dihydrofolate reductase._x000D_ IC50 value:_x000D_ Target: Antibiotic_x000D_ Trimetrexate therapy had minimal toxicity; transient neutropenia or thrombocytopenia occurred in 12 patients and mild elevation of serum aminotransferases in 4. We conclude that the combination of trimetrexate and leucovorin is …	Free Base	DMSO : ≥ 61.5 mg/mL (166.48 mM)
Sulfamerazine	HY-B0512	127-79-7	264.30	O=S(C1=CC=C(N)C=C1)(NC2=NC=CC(C)=N2)=O	Antibiotic; Bacterial	Anti-infection	Sulfamerazine (RP-2632) is a sulfonamide antibacterial. Sulfamerazine, the monomethyl derivative of sulfadiazine, is 2-sulfanilamido-4-methylpyrimidine. Sulfamerazine is a sulfonamide drug that inhibits bacterial synthesis of dihydrofolic acid by competing with para-aminobenzoic acid (PABA) for binding to dihydropteroate synthesizes[1].	Free Base	H2O : < 0.1 mg/mL (insoluble); DMSO : ≥ 100 mg/mL (378.36 mM)
Allicin	HY-N0315	539-86-6	162.27	C=CCS(SCC=C)=O	Antibiotic; Bacterial	Anti-infection	Allicin (diallyl thiosulfinate) is isolated from garlic including Diallyl monosulfide, Diallyl disulfide, Diallyl trisulfide, Diallyl tetrasulfide, and Methyl allyl disulphide etc. They accounts for 98% of the extract. Allicin (diallyl thiosulfinate) has highly potent antimicrobial activity, and inhibits growth of a variety of microorganisms, among them antibiotic-resistant strains[1][2].	Free Base	DMSO : 5 mg/mL (30.81 mM; Need ultrasonic); H2O : < 0.1 mg/mL (insoluble)
Betamipron	HY-B1127	3440-28-6	193.20	O=C(O)CCNC(C1=CC=CC=C1)=O	Antibiotic; Bacterial	Anti-infection	Betamipron is a chemical compound which is used together with Panipenem to inhibit Panipenem uptake into the renal tubule and prevent nephrotoxicity.	Free Acid	DMSO : ≥ 43 mg/mL (222.57 mM)
Cefdinir	HY-B0136	91832-40-5	395.41	O=C(C(N12)=C(C=C)CS[C@]2([H])[C@H](NC(/C(C3=CSC(N)=N3)=N\O)=O)C1=O)O	Antibiotic; Bacterial	Anti-infection	Cefdinir (FK-482) is a semi-synthetic, broad-spectrum antibiotic, which is proved to be effective for common bacterial infections of the ear, sinus, throat, and skin.	Free Acid	H2O : < 0.1 mg/mL (insoluble); DMSO : 33.33 mg/mL (84.29 mM; Need ultrasonic)
Ceftibuten (dihydrate)	HY-B0698A	118081-34-8	446.46	O=C(C(N12)=CCS[C@]2([H])[C@H](NC(/C(C3=CSC(N)=N3)=C\CC(O)=O)=O)C1=O)O.O.O	Antibiotic; Bacterial	Anti-infection	Ceftibuten dihydrate is a third-generation cephalosporin antibiotic.	Free Acid	H2O : < 0.1 mg/mL (insoluble); DMSO : 100 mg/mL (223.98 mM; Need ultrasonic)
Nafcillin (sodium monohydrate)	HY-B0555A	7177-50-6	454.47	O=C([C@@H]1N(C2=O)[C@]([C@@H]2NC(C(C3=CC=CC=C3C=C4)=C4OCC)=O)([H])SC1(C)C)O[Na].O	Antibiotic; Bacterial	Anti-infection	Nafcillin sodium monohydrate is a semi-synthetic antibiotic related to penicillin._x000D_ Target: Antibacterial_x000D_ Nafcillin sodium is a narrow-spectrum, beta-lactam antibiotic of the penicillin class. As a beta-lactamase-resistant penicillin, it is used to treat infections caused by Gram-positive bacteria, in particular, species of staphylococci that are resistant to other penicillins. Nafci…	Sodium	H2O : 1 mg/mL (2.20 mM; Need ultrasonic); DMSO : 100 mg/mL (220.04 mM; Need ultrasonic)
Cilastatin	HY-A0166	82009-34-5	358.45	O=C(O)/C(NC([C@@H]1C(C)(C)C1)=O)=C/CCCCSC[C@H](N)C(O)=O	Antibiotic; Bacterial	Anti-infection	Cilastatin (MK0791) is a reversible, competitive renal dehydropeptidase I inhibitor with an IC50 of 0.1 μM. Cilastatin inhibits the bacterial metallob-lactamase enzyme CphA with an IC50 of 178 μM. Cilastatin is an antibacterial adjunct[1][2][3].	Free Acid	DMSO : 15 mg/mL (41.85 mM; Need ultrasonic)
Tedizolid (phosphate)	HY-14855B	856867-55-5	450.32	O=C1O[C@@H](COP(O)(O)=O)CN1C2=CC=C(C3=CC=C(C4=NN(C)N=N4)N=C3)C(F)=C2	Antibiotic; Bacterial	Anti-infection	Tedizolid phosphate (TR-701FA) is a novel oxazolidinone with activity against Gram-positive pathogens.	Free Acid	DMSO : ≥ 36 mg/mL (79.94 mM); H2O : 0.1 mg/mL (0.22 mM; Need ultrasonic)
Sulfameter	HY-B0213	651-06-9	280.30	O=S(C1=CC=C(N)C=C1)(NC2=NC=C(OC)C=N2)=O	Antibiotic; Bacterial	Anti-infection	Sulfameter(Bayrena) is a long-acting sulfonamide antibacterial. Target: Antibacterial Sulfameter(Bayrena) is a long-acting sulfonamide antibacterial. It is used as a leprostatic agent in the treatment of urinary tract infections. Six physically healthy patients each were given 2 g of sulfameter simultaneously with a high lipid, high protein and high carbohydrate test meal. This experiment was des…	Free Base	DMSO : ≥ 100 mg/mL (356.76 mM); H2O : < 0.1 mg/mL (insoluble)
Gamithromycin	HY-108365	145435-72-9	777.04	O[C@H]([C@H](C[C@@H](C)O1)N(C)C)[C@]1([H])O[C@@H]2[C@H]([C@@H]([C@H](C(O[C@@H]([C@@](C)(O)[C@H](O)[C@@H](C)CN(CCC)[C@H](C)C[C@]2(O)C)CC)=O)C)O[C@@]3([H])C[C@](C)([C@@H](O)[C@H](C)O3)OC)C	Antibiotic; Bacterial	Anti-infection	Gamithromycin is an antimicrobial agent which can inhibit the growth of MmmSC strains B237 and Tan8 with MICs of 0.00012 and 0.00006 μg/mL, respectively.	Free Base	DMSO : 100 mg/mL (128.69 mM; Need ultrasonic); H2O : < 0.1 mg/mL (insoluble)
Aztreonam	HY-B0129	78110-38-0	435.43	CC(C)(O/N=C(C1=CSC(N)=N1)\C(N[C@H]2[C@H](C)N(S(=O)(O)=O)C2=O)=O)C(O)=O	Antibiotic; Bacterial	Anti-infection	Aztreonam (SQ-26,776) is a synthetic monocyclic beta-lactam antibiotic, which has a very high affinity for penicillin-binding protein 3 (PBP-3).	Free Acid	H2O : 10 mg/mL (22.97 mM; Need ultrasonic); DMSO : 50 mg/mL (114.83 mM; Need ultrasonic)
Rifapentine	HY-B0269	61379-65-5	877.03	OC(C1=C(C2=O)C(O[C@@]2(O/C=C/[C@@H]([C@H]([C@@]([C@@H]3C)([H])OC(C)=O)C)OC)C)=C(C)C(O)=C1C(O)=C4NC(/C(C)=C\C=C\[C@@H]([C@@H]([C@@H](C)[C@H]3O)O)C)=O)=C4/C=N/N5CCN(C6CCCC6)CC5	Antibiotic; Bacterial	Anti-infection	Rifapentine (DL 473) is an antibiotic compound used in the treatment of tuberculosis._x000D_ Target: Antibacterial_x000D_ Rifapentine inhibits DNA-dependent RNA polymerase activity in susceptible cells. Specifically, it interacts with bacterial RNA polymerase but does not inhibit the mammalian enzyme. A review of alternative regimens for prevention of active tuberculosis in HIV-negative individua…	Free Base	DMSO : ≥ 50 mg/mL (57.01 mM); H2O : < 0.1 mg/mL (insoluble)
Tebipenem pivoxil	HY-B0396	161715-24-8	497.63	O=C(C(N1C2=O)=C(SC3CN(C4=NCCS4)C3)[C@H](C)[C@]1([H])[C@@]2([H])[C@H](O)C)OCOC(C(C)(C)C)=O	Antibiotic; Bacterial	Anti-infection	Tebipenem Pivoxil is a novel oral carbapenem antibiotic._x000D_ Target: Antibacterial_x000D_ Tebipenem is a broad spectrum orally administered antibiotic, from the carbapenem subgroup of beta-lactam antibiotics. It was developed as a replacement drug to combat bacteria that had acquired antibiotic resistance to commonly used antibiotics. Tebipenem is formulated as the ester tebipenem pivoxil due …	Free Base	DMSO : ≥ 150 mg/mL (301.43 mM)
Ertapenem sodium	HY-13625	153773-82-1	497.50	O=C([C@H]1NC[C@@H](SC2=C(C(O)=O)N3[C@]([C@]([C@@H](C)O)([H])C3=O)([H])[C@H]2C)C1)NC4=CC=CC(C(O[Na])=O)=C4	Antibiotic; Bacterial	Anti-infection	Ertapenem sodium is a new long-acting 1-β-methyl carbapenem antibiotic with a broad antibacterial spectrum including common aerobic and anaerobic bacteria and organisms with extended-spectrum β-lactamases.	Sodium	H2O : 50 mg/mL (100.50 mM; Need ultrasonic and warming)
Cefpodoxime Proxetil	HY-N7101	87239-81-4	557.60	O=C(C(N12)=C(COC)CS[C@]2([H])[C@H](NC(/C(C3=CSC(N)=N3)=N\OC)=O)C1=O)OC(OC(OC(C)C)=O)C	Antibiotic; Bacterial	Anti-infection	Cefpodoxime Proxetil is a first oral and broad spectrum antibiotic that belongs to the third generation of cephalosporin. Cefpodoxime Proxetil binds to penicillin binding proteins (PBPs), which inhibits peptidoglycan synthesis, finally results in interfering bacterial cell wall biosynthesis[1].	Free Base	DMSO : 125 mg/mL (224.18 mM; Need ultrasonic)
Cefditoren (Pivoxil)	HY-17452A	117467-28-4	620.72	O=C(C(N12)=C(/C=C\C3=C(C)N=CS3)CS[C@]2([H])[C@H](NC(/C(C4=CSC(N)=N4)=N\OC)=O)C1=O)OCOC(C(C)(C)C)=O	Antibiotic; Bacterial	Anti-infection	Cefditoren pivoxil is a new-third generation cephalosporin antibiotic that has a broad spectrum of activity against Gram-positive and Gram-negative bacteria, including common respiratory and skin pathogens. Target: Antibacterial Cefditoren pivoxil, a new-third generation cephalosporin antibiotic that has recently been granted approval in Spain, shows important activity over a large part of the pa…	Free Base	DMSO : ≥ 100 mg/mL (161.10 mM)
Radezolid	HY-14800	869884-78-6	438.45	CC(NC[C@H]1CN(C2=CC=C(C3=CC=C(CNCC4=CN=NN4)C=C3)C(F)=C2)C(O1)=O)=O	Antibiotic; Bacterial	Anti-infection	Radezolid is a novel oxazolidinone antibiotic agent.	Free Base	DMSO : ≥ 25 mg/mL (57.02 mM)
Minocycline (hydrochloride)	HY-17412	13614-98-7	493.94	OC1=C(C(N)=O)C([C@@]2(O)C(O)=C3C(C4=C(O)C=CC(N(C)C)=C4C[C@@]3([H])C[C@@]2([H])[C@@H]1N(C)C)=O)=O.Cl	Antibiotic; Bacterial	Anti-infection	Minocycline hydrochloride is a broad-spectrum tetracycline antibiotic, acting by binding to the bacterial 30S ribosomal subunit and inhibiting protein synthesis.	Hydrochloride	DMSO : 0.49 mg/mL (0.99 mM; Need ultrasonic and warming); H2O : 10 mg/mL (20.25 mM; Need ultrasonic)
Doripenem (monohydrate)	HY-B0187A	364622-82-2	438.52	O=C(C(N12)=C(S[C@@H]3CN[C@H](CNS(=O)(N)=O)C3)[C@H](C)[C@]2([H])[C@@H]([C@H](O)C)C1=O)O.O	Antibiotic; Bacterial	Anti-infection	Doripenem monohydrate is a new member of the carbapenem class of beta-lactam antibiotics with broad-spectrum coverage of Gram-positive, Gram-negative and anaerobic pathogens._x000D_ Target: Antibacterial_x000D_ Doripenem is an ultra-broad-spectrum injectable antibiotic. It is a beta-lactam and belongs to the subgroup of carbapenems. It was launched by Shionogi Co. of Japan under the brand name Fi…	Free Acid	DMSO : 50 mg/mL (114.02 mM; Need ultrasonic); H2O : 10 mg/mL (22.80 mM; Need ultrasonic)
Ceforanide	HY-B1297	60925-61-3	519.55	O=C(C(N12)=C(CSC3=NN=NN3CC(O)=O)CS[C@]2([H])[C@H](NC(CC4=CC=CC=C4CN)=O)C1=O)O	Antibiotic; Bacterial	Anti-infection	Ceforanide is a second generation cephalosporin administered intravenously or intramuscularly. Ceforanide has a spectrum of in vitro antibacterial activity[1].		DMSO : 125 mg/mL (240.59 mM; Need ultrasonic)
Cefuroxime axetil	HY-B1325	64544-07-6	510.47	O=C(C(N12)=C(COC(N)=O)CS[C@]2([H])[C@H](NC(/C(C3=CC=CO3)=N\OC)=O)C1=O)OC(OC(C)=O)C	Antibiotic; Bacterial	Anti-infection	Cefuroxime Axetil, a prodrug of the cephalosporin cefuroxime and an oarl broad spectrum antibiotic, inhibits several gram-positive and gram-negative organisms, including those most frequently associated with various common community-acquired infections[1].		DMSO : 250 mg/mL (489.74 mM; Need ultrasonic)
Clindamycin (hydrochloride)	HY-B0408A	21462-39-5	461.44	C[C@H](Cl)[C@@]([C@@]([C@@H]([C@H](O)[C@H]1O)O)([H])O[C@@H]1SC)([H])NC([C@@H]2C[C@@H](CCC)CN2C)=O.Cl	Antibiotic; Bacterial	Anti-infection	Clindamycin (hydrochloride) is a semisynthetic lincosamide antibiotic, which inhibits protein synthesis by acting on the 50S ribosomal.	Hydrochloride	DMSO : ≥ 100 mg/mL (216.71 mM)
Cefoxitin (sodium)	HY-B1117	33564-30-6	449.43	O=C(C(N12)=C(COC(N)=O)CS[C@]2([H])[C@@](NC(CC3=CC=CS3)=O)(OC)C1=O)O[Na]	Antibiotic; Bacterial	Anti-infection	Cefoxitin sodium (MK-306) is a cephamycin antibiotic, often grouped with the second generation cephalosporins, acts by interfering with cell wall synthesis, its activity spectrum includes a broad range of gram-negative and gram-positive bacteria.	Sodium	DMSO : ≥ 100 mg/mL (222.50 mM); H2O : ≥ 100 mg/mL (222.50 mM)
Polymyxin B nonapeptide	HY-106783	86408-36-8	963.13	O=C(N[C@H](C(N[C@@](C(N[C@H](C(N[C@]([C@H](O)C)([H])C(NCC[C@@](NC([C@H](CCN)NC([C@@H](N)[C@H](O)C)=O)=O)([H])C(N[C@@H](CCN)C1=O)=O)=O)=O)CCN)=O)([H])CCN)=O)CC(C)C)[C@H](N1)CC2=CC=CC=C2	Antibiotic; Bacterial	Anti-infection	Polymyxin B nonapeptide is a cyclic peptide obtained from Polymyxin B by proteolytic removal of its terminal amino acyl residue[1]. Polymyxin B nonapeptide is less toxic, lacks bactericidal activity, and retains its ability to render gram-negative bacteria susceptible to several antibiotics by permeabilizing their outer membranes[2].	Free Base	H2O : ≥ 100 mg/mL (103.83 mM); DMSO : 16.67 mg/mL (17.31 mM; Need ultrasonic)
Cefmenoxime (hydrochloride)	HY-B0875	75738-58-8	529.79	O=C(C(N12)=C(CSC3=NN=NN3C)CS[C@]2([H])[C@H](NC(/C(C4=CSC(N)=N4)=N\OC)=O)C1=O)O.[0.5HCl]	Antibiotic; Bacterial	Anti-infection	Cefmenoxime hydrochloride is a third-generation cephalosporin antibiotic.	Hydrochloride	DMSO : 65 mg/mL (122.69 mM; Need ultrasonic and warming)
Sulfacetamide	HY-N7123	144-80-9	214.24	CC(NS(=O)(C1=CC=C(N)C=C1)=O)=O	Antibiotic; Bacterial	Anti-infection	Sulfacetamide (Sulphacetamide), a bacteriostatic sulphonamide, is a popular antibiotic prescribed for treating ocular infections[1][2].	Free Base	10 mM in DMSO
Avibactam (sodium)	HY-14879A	1192491-61-4	287.23	O=S(ON1[C@]2([H])CC[C@@H](C(N)=O)[N@@](C2)C1=O)(O[Na])=O	Antibiotic; Bacterial	Anti-infection	Avibactam sodium (NXL-104) is a covalent and reversible non-β-lactam β-lactamase inhibitor which inhibits β-lactamase TEM-1 and CTX-M-15 with IC50s of 8 nM and 5 nM, respectively.	Sodium	H2O : 50 mg/mL (174.08 mM; Need ultrasonic); DMSO : ≥ 30 mg/mL (104.45 mM)
Cefoselis (sulfate)	HY-B0186B	122841-12-7	620.64	O=C(C(N12)=C(CN3N(CCO)C(C=C3)=N)CS[C@]2([H])[C@H](NC(/C(C4=CSC(N)=N4)=N\OC)=O)C1=O)O.O=S(O)(O)=O	Antibiotic; Bacterial	Anti-infection	Cefoselis sulfate is a widely used beta-lactam antibiotic. Target: Antibacterial Cefoselis sulfate, a new parenteral cephalosporin, was active against clinical isolates of both gram-positive and gram-negative aerobic bacteria. The activity of Cefoselis (sulfate) was similar to that of cefpirome and cefepime and generally superior to that of ceftazidime. Cefoselis sulfate showed potent antibacteri…	Sulfate	DMSO : 100 mg/mL (161.12 mM; Need ultrasonic); H2O : 14.29 mg/mL (23.02 mM; Need ultrasonic)
Murepavadin (TFA)	HY-P1674A		1667.83	[Cyclo(AS-{d-Pro}-PTWI-{Dab}-{Orn}-{d-Dab}-{Dab}-W-{Dab}-{Dab}) (TFA salt)]	Antibiotic; Bacterial	Anti-infection	Murepavadin (TFA), a 14-amino-acid cyclic peptide, is a highly potent, specific antibiotic for the treatment of bacterial infections caused by Pseudomonas aeruginosa. Murepavadin (TFA) targets the lipopolysaccharide transport portin D [1].	Trifluoroacetate	H2O
Ethambutol (dihydrochloride)	HY-B0535A	1070-11-7	277.23	CC[C@H](NCCN[C@@H](CC)CO)CO.Cl.Cl	Antibiotic; Bacterial	Anti-infection	Ethambutol dihydrochloride (Emb dihydrochloride) is a bacteriostatic antimycobacterial agent, which obstructs the formation of cell wall by inhibiting arabinosyl transferases. Target: Antibacterial Ethambutol dihydrochloride (Emb dihydrochloride) directly affects two polymers, arabinogalactan (AG) and lipoarabinomannan (LAM) in Mycobacterium smegmatis. In M. smegmatis, Ethambutol inhibits synthes…	Hydrochloride	DMSO : 100 mg/mL (360.71 mM; Need ultrasonic); H2O : ≥ 50 mg/mL (180.36 mM)
Mezlocillin (sodium)	HY-B1466	42057-22-7	561.56	O=C([C@@H](C(C)(C)S[C@]1([H])[C@@H]2NC([C@H](NC(N3CCN(S(=O)(C)=O)C3=O)=O)C4=CC=CC=C4)=O)N1C2=O)O[Na]	Antibiotic; Bacterial	Anti-infection	Mezlocillin sodium is a broad-spectrum penicillin antibiotic. It is active against both Gram-negative and some Gram-positive bacteria._x000D_ Target: Antibacterial_x000D_ Mezlocillin sodium is penicillin antibiotic, prescribed for certain types of bacterial infections.	Sodium	DMSO : ≥ 31 mg/mL (55.20 mM)
Azlocillin (sodium salt)	HY-B0529A	37091-65-9	483.47	O=C([C@@H](C(C)(C)S[C@]1([H])[C@@H]2NC([C@H](NC(N3CCNC3=O)=O)C4=CC=CC=C4)=O)N1C2=O)O[Na]	Antibiotic; Bacterial	Anti-infection	Azlocillin is an acylampicillin with a broad spectrum against bacteria. Target: Antibacterial Azlocillin (12.5 μg/mL) inhibits over 75% of the isolates of Pseudomonas aeruginosa. Azlocillin (12.5 μg/mL) is also active against indole-negative and -positive Proteus spp., inhibiting 98 and 71%, respectively. Azlocillin is more active than mezlocillin, ticarcillin, and carbenicillin and as active as …	Sodium	DMSO : 100 mg/mL (206.84 mM; Need ultrasonic); H2O : 6.67 mg/mL (13.80 mM; Need ultrasonic)
Cefotetan	HY-N6670	69712-56-7	575.62	O=C(C(N12)=C(CSC3=NN=NN3C)CS[C@]2([H])[C@](OC)(NC(C(S/4)SC4=C(C(O)=O)/C(N)=O)=O)C1=O)O	Antibiotic; Bacterial	Anti-infection	Cefotetan is a semisynthetic cephamycin antibiotic that exerts its bactericidal effects by inhibition of cell-wall synthesis[1].		DMSO : 250 mg/mL (434.31 mM; Need ultrasonic)
Bedaquiline (fumarate)	HY-14881A	845533-86-0	671.58	OC(/C=C/C(O)=O)=O.BrC1=CC=C(N=C(OC)C([C@H]([C@@](C2=CC=CC3=C2C=CC=C3)(O)CCN(C)C)C4=CC=CC=C4)=C5)C5=C1	Antibiotic; Bacterial	Anti-infection	Bedaquiline fumarate, a diarylquinoline antibiotic that targets ATP synthase, is effective for the treatment of Mycobacterium tuberculosis infections.	Fumarate	H2O : < 0.1 mg/mL (insoluble); DMSO : 100 mg/mL (148.90 mM; Need ultrasonic)
Cefprozil (monohydrate)	HY-B0458	121123-17-9	407.44	OC(C(N1[C@@]2([H])[C@H](NC([C@@H](C3=CC=C(O)C=C3)N)=O)C1=O)=C(CS2)/C=C/C)=O.O	Antibiotic; Bacterial	Anti-infection	Cefprozil monohydrate (Cefzil) is a second-generation cephalosporin type antibiotic._x000D_ Target: Antibacterial_x000D_ Cefprozil , sometimes spelled cefproxil and marketed under the trade name Cefzil, is a second-generation cephalosporin type antibiotic. In Europe it is marketed using the trade names Procef and Cronocef. It can be used to treat bronchitis, ear infections, skin infections, and o…	Free Acid	DMSO : ≥ 34 mg/mL (83.45 mM)
Thiamphenicol	HY-B0479	15318-45-3	356.22	O=C(N[C@H](CO)[C@H](O)C1=CC=C(S(=O)(C)=O)C=C1)C(Cl)Cl	Antibiotic; Bacterial	Anti-infection	Thiamphenicol is an antimicrobial antibiotic and a methyl-sulfonyl analogue of chloramphenicol._x000D_ Target: Antibacterial_x000D_ Thiamphenicol (also known as thiophenicol and dextrosulphenidol) is an antibiotic. It is the methyl-sulfonyl analogue of chloramphenicol and has a similar spectrum of activity, but is 2.5 to 5 times as potent. Like chloramphenicol, it is insoluble in water, but highl…	Free Base	DMSO : 100 mg/mL (280.73 mM; Need ultrasonic); H2O : 2 mg/mL (5.61 mM; Need ultrasonic)
Davercin	HY-100584	55224-05-0	759.92	C[C@]([C@H](OC([C@@H]([C@H]([C@H](C)[C@H]1O[C@@](O[C@H](C)C[C@@H]2N(C)C)([H])[C@@H]2O)O[C@@](O[C@@H](C)[C@@H]3O)([H])C[C@@]3(C)OC)C)=O)CC)(O4)[C@]([C@H](C([C@@H](C[C@]1(O)C)C)=O)C)([H])OC4=O	Antibiotic; Bacterial	Anti-infection	Davercin (Erythromycin Cyclocarbonate), derivative of Erythromycin, which is active against Gram-positive and some Gram-negative microorganisms.	Free Base	DMSO : ≥ 50 mg/mL (65.80 mM)
Lefamulin (acetate)	HY-16908A	1350636-82-6	567.78	CC(O)=O.C[C@@H]1C23[C@](C(CC3)=O)([H])C([C@H](OC(CS[C@H]4[C@@H](C[C@H](N)CC4)O)=O)C[C@](C=C)(C)[C@H]1O)([C@H](C)CC2)C	Antibiotic; Bacterial	Anti-infection	Lefamulin acetate (BC-3781 acetate) is an orally active antibiotic for community-acquired bacterial pneumonia (CABP) treatment. Lefamulin acetate (BC-3781 acetate) is the first semi-synthetic pleuromutilin for systemic treatment of bacterial infections in humans. Lefamulin acetate (BC-3781 acetate) inhibits protein synthesis by binding to the peptidyl transferase center of the 50S bacterial ribos…	Acetate	H2O : < 0.1 mg/mL (insoluble); DMSO : ≥ 100 mg/mL (176.12 mM)
Enoxacin (hydrate)	HY-B0268A	84294-96-2	347.34	O=C(C1=CN(CC)C2=C(C=C(F)C(N3CCNCC3)=N2)C1=O)O.[1.5H2O]	Antibiotic; Bacterial	Anti-infection	Enoxacin hydrate is a broad-spectrum 6-fluoronaphthyridinone antibacterial agent._x000D_ Target: antibacterial_x000D_ Enoxacin hydrate is a new quinolone carboxylic acid compound. Its activity against 740 bacterial isolates was determined. It inhibited 90% Escherichia coli, Klebsiella sp., Aeromonas sp., Enterobacter spp., Serratia spp., Proteus mirabilis, and Morganella morganii at less than or …	Free Acid	DMSO : 2.78 mg/mL (8.00 mM; Need ultrasonic); H2O : < 0.1 mg/mL (insoluble)
Pazufloxacin (mesylate)	HY-B0724A	163680-77-1	414.41	O=C(C(C1=O)=CN2[C@@H](C)COC3=C(C4(N)CC4)C(F)=CC1=C23)O.CS(=O)(O)=O	Antibiotic; Bacterial	Anti-infection	Pazufloxacin (T-3761) mesylate is a fluoroquinolone antibiotic. Target: Antibacterial Pazufloxacin (T-3761), a new quinolone derivative, showed broad and potent antibacterial activity. T-3761 showed good efficacy in mice against systemic, pulmonary, and urinary tract infections with gram-positive and gram-negative bacteria, including quinolone-resistant Serratia marcescens and Pseudomonas aerugin…	Mesylate	DMSO : 100 mg/mL (241.31 mM; Need ultrasonic); H2O : ≥ 100 mg/mL (241.31 mM)
Tebipenem	HY-A0076	161715-21-5	383.49	O=C(C(N1C2=O)=C(SC3CN(C4=NCCS4)C3)[C@H](C)[C@]1([H])[C@@]2([H])[C@H](O)C)O	Antibiotic; Bacterial	Anti-infection	Tebipenem is an orally available carbapenem antibiotic, shows broad-spectrum activity against Gram-positive and -negative bacteria, except for Pseudomonas aeruginosa.	Free Acid	DMSO : 33.33 mg/mL (86.91 mM; Need ultrasonic); H2O : 7.14 mg/mL (18.62 mM; Need ultrasonic)
Piperacillin (sodium)	HY-B1286	59703-84-3	539.54	O=C([C@@H](C(C)(C)S[C@]1([H])[C@@H]2NC([C@H](NC(N3C(C(N(CC)CC3)=O)=O)=O)C4=CC=CC=C4)=O)N1C2=O)O[Na]	Antibiotic; Bacterial	Anti-infection	Piperacillin sodium is a broad-spectrum β-lactam antibiotic.	Sodium	DMSO : 100 mg/mL (185.34 mM; Need ultrasonic); H2O : ≥ 100 mg/mL (185.34 mM)
Chloroxine	HY-B0295	773-76-2	214.05	OC1=C2N=CC=CC2=C(Cl)C=C1Cl	Antibiotic; Bacterial	Anti-infection	Chloroxine is one of the important 8-hydroxyquinoline derivative. Chloroxine has effective antibacterial, antifungal, antiprotozoal and antiamoebic activities, especially used in treating the intestinal amebiasis. Chloroxine is also used in the treatment of dandruff and seborrheic dermatitis of the scalp[1][2].	Free Base	H2O : < 0.1 mg/mL (insoluble); DMSO : 33.33 mg/mL (155.71 mM; Need ultrasonic)
Solithromycin	HY-17593	760981-83-7	845.01	C[C@]([C@H](OC([C@@](F)(C([C@H](C)[C@H]1O[C@@](O[C@H](C)C[C@@H]2N(C)C)([H])[C@@H]2O)=O)C)=O)CC)(O3)[C@]([C@H](C([C@@H](C[C@@]1(C)OC)C)=O)C)([H])N(CCCCN4C=C(C5=CC(N)=CC=C5)N=N4)C3=O	Antibiotic; Bacterial	Anti-infection	Solithromycin (CEM-101) is an orally bioavailable, effective antimicrobial agent, with IC50s for inhibition of cell viability, protein synthesis, and growth rate are 7.5 ng/mL, 40 ng/mL, and 125 ng/mL for Streptococcus pneumonia, Staphylococcus aureus, and Haemophilus influenzae, respectively. Solithromycin binds to the large 50S subunit of the ribosome and inhibits protein biosynthesis[1].	Free Base	DMSO : ≥ 32 mg/mL (37.87 mM); H2O : < 0.1 mg/mL (insoluble)
Sitafloxacin (hydrate)	HY-B0395C	163253-35-8	436.84	N[C@H]1C2(CC2)CN(C(C(Cl)=C3N([C@H]4[C@@H](F)C4)C=C(C(O)=O)C5=O)=C(C=C35)F)C1.[1.5 H2O]	Antibiotic; Bacterial	Anti-infection	Sitafloxacin Hydrate is a new-generation, broad-spectrum oral fluoroquinolone antibiotic. Target: Antibacterial Sitafloxacin Hydrate, a new-generation, broad-spectrum oral fluoroquinolone that is very active against many Gram-positive, Gram-negative and anaerobic clinical isolates, including strains resistant to other fluoroquinolones, was recently approved in Japan for the treatment of respirato…	Free Acid	H2O : < 0.1 mg/mL (insoluble); DMSO : 8.9 mg/mL (20.37 mM; Need ultrasonic and warming)
Delpazolid	HY-100180	1219707-39-7	308.31	O=C1O[C@@H](CO)CN1C2=CC=C(N3C=NN(C)CC3)C(F)=C2	Antibiotic; Bacterial	Anti-infection	Delpazolid is a novel oxazolidinone antibiotic agent which can inhibit the growth of MSSA and MRSA with a MIC90 of 2 μg/mL for both of them.	Free Base	DMSO : 30 mg/mL (97.30 mM; Need ultrasonic and warming)
Acetylspiramycin	HY-B1916	24916-51-6	885.09	O[C@H]1[C@](O[C@H](C)[C@@H](O[C@@](O[C@@H](C)[C@@H]2O)([H])C[C@]2(O)C)[C@@H]1N(C)C)([H])O[C@@H]([C@H](C[C@H]([C@H](/C=C/C=C/C3)O[C@](CC[C@@H]4N(C)C)([H])O[C@@H]4C)C)CC=O)[C@H]([C@](CC(O[C@@H]3C)=O)([H])OC(C)=O)OC	Antibiotic; Bacterial	Anti-infection	Acetylspiramycin is a macrolide antibiotic.	Free Base	DMSO : ≥ 50 mg/mL (56.49 mM)
Cefoperazone	HY-B0210	62893-19-0	645.67	O=C(C(N12)=C(CSC3=NN=NN3C)CS[C@]2([H])[C@H](NC([C@H](NC(N4C(C(N(CC)CC4)=O)=O)=O)C5=CC=C(O)C=C5)=O)C1=O)O	Antibiotic; Bacterial	Anti-infection	Cefoperazone is a cephalosporin antibiotic for inhibition of rMrp2-mediated [3H]E217βG uptake with IC50 of 199 μM. Target: Antibacterial Cefoperazone is a sterile, semisynthetic, broad-spectrum, parenteral cephalosporin antibiotic for intravenous or intramuscular administration. After intravenous administration of 2 g of Cefoperazone, levels in serum rang from 202μg/mL to 375 μg/mL depending on t…	Free Acid	H2O : < 0.1 mg/mL (insoluble); DMSO : ≥ 100 mg/mL (154.88 mM)
Erythromycin	HY-B0220	114-07-8	733.93	C[C@@H]([C@@H]([C@H](C(O[C@@H]1CC)=O)C)O[C@@](O[C@@H](C)[C@@H]2O)([H])C[C@@]2(C)OC)[C@H]([C@](O)(C[C@H](C([C@@H]([C@@H](O)[C@@]1(O)C)C)=O)C)C)O[C@@](O[C@H](C)C[C@@H]3N(C)C)([H])[C@@H]3O	Antibiotic; Bacterial	Anti-infection	Erythromycin is a macrolide antibiotic produced by actinomycete?Streptomyces erythreus?with a broad spectrum of antimicrobial activity. Erythromycin acts by binding to bacterial 50S ribosomal subunits and inhibits?RNA-dependent protein synthesis?by blockage of transpeptidation and/or translocation reactions, without affecting synthesis of nucleic acid[1].	Free Base	DMSO : ≥ 100 mg/mL (136.25 mM); H2O : < 0.1 mg/mL (insoluble)
Tobramycin	HY-B0441	32986-56-4	467.51	O[C@@H]([C@@H]1O[C@@]([C@@H](C[C@@H]2O)N)([H])O[C@@H]2CN)[C@H]([C@@H](C[C@@H]1N)N)O[C@@]([C@@H]([C@@H](N)[C@@H]3O)O)([H])O[C@@H]3CO	Antibiotic; Bacterial	Anti-infection	Tobramycin (Nebramycin Factor 6) is a parenterally administered, broad spectrum aminoglycoside antibiotic that is widely used in the treatment of moderate to severe bacterial infections due to sensitive organisms[1].	Free Base	H2O : ≥ 100 mg/mL (213.90 mM); DMSO : 2 mg/mL (4.28 mM; Need ultrasonic)
Clindamycin palmitate (hydrochloride)	HY-B1454	25507-04-4	699.85	C[C@H](Cl)[C@@]([C@@]([C@@H]([C@H](O)[C@H]1OC(CCCCCCCCCCCCCCC)=O)O)([H])O[C@@H]1SC)([H])NC([C@@H]2C[C@@H](CCC)CN2C)=O.Cl[H]	Antibiotic; Bacterial	Anti-infection	Clindamycin palmitate hydrochloride is a water soluble hydrochloride salt of the ester of clindamycin and palmitic acid and it is an antibacterial drug. Clindamycin palmitate hydrochloride is inactive in vitro, rapid in vivo hydrolysis converts this compound to the antibacterially active clindamycin[1].	Hydrochloride	DMSO : ≥ 250 mg/mL (357.22 mM)
Sulfachloropyridazine	HY-B1781	80-32-0	284.72	O=S(C1=CC=C(N)C=C1)(NC2=NN=C(Cl)C=C2)=O	Antibiotic; Bacterial	Anti-infection	Sulfachloropyridazine is a broad spectrum sulfonamide used against both Gram-positive and Gram-negative aerobic bacteria.	Free Base	DMSO : 160 mg/mL (561.96 mM; Need ultrasonic and warming)
Chlortetracycline (hydrochloride)	HY-B1327	64-72-2	515.34	O=C(C(C1=O)=C(O)[C@@H](N(C)C)[C@]2([H])C[C@]3([H])[C@](C)(O)C4=C(C(C3=C(O)[C@@]21O)=O)C(O)=CC=C4Cl)N.[H]Cl	Antibiotic; Bacterial	Anti-infection	Chlortetracycline hydrochloride (7-Chlorotetracycline hydrochloride) is a specific and potent calcium ionophore antibiotic, inhibits binding of aminoacyl-tRNA to ribosomes.	Hydrochloride	DMSO : < 1 mg/mL (insoluble or slightly soluble); H2O : 6.66 mg/mL (12.92 mM; Need ultrasonic and warming)
Fusidic acid (sodium salt)	HY-B1350A	751-94-0	538.69	C[C@@H]([C@]1([H])CC[C@]([C@@](C[C@@H]/2OC(C)=O)3C)4C)[C@H](O)CC[C@]1(C)[C@]4([H])[C@H](O)C[C@@]3([H])C2=C(C(O[Na])=O)/CC/C=C(C)\C	Antibiotic; Bacterial	Anti-infection	Fusidic acid sodium salt is a bacteriostatic antibiotic.	Sodium	H2O : ≥ 100 mg/mL (185.64 mM); DMSO : ≥ 100 mg/mL (185.64 mM)
Amoxicillin	HY-B0467A	26787-78-0	365.40	OC([C@@H]1N(C2=O)[C@]([C@@H]2NC([C@@H](C3=CC=C(O)C=C3)N)=O)([H])SC1(C)C)=O	Antibiotic; Bacterial	Anti-infection	Amoxicillin is an antibiotic with good oral absorption and broad spectrum antimicrobial activity[1][2].	Free Acid	DMSO : 100 mg/mL (273.67 mM; Need ultrasonic); H2O : 2 mg/mL (5.47 mM; Need ultrasonic)
Succinylsulfathiazole	HY-B0921	116-43-8	355.39	O=C(O)CCC(NC1=CC=C(S(=O)(NC2=NC=CS2)=O)C=C1)=O	Antibiotic; Bacterial	Anti-infection	Succinylsulfathiazole is a sulfonamide, it is an ultra long acting drug.	Free Acid	DMSO : 100 mg/mL (281.38 mM; Need ultrasonic); H2O : 1 mg/mL (2.81 mM; ultrasonic and warming and heat to 80°C)
Netilmicin (sulfate)	HY-A0086	56391-57-2	720.78	NCC1=CC[C@@H](N)[C@](O[C@@H]2[C@@H](N)C[C@@H](NCC)[C@H](O[C@@]3([H])OC[C@](C)(O)[C@H](NC)[C@H]3O)[C@H]2O)([H])O1.[2.5H2SO4]	Antibiotic; Bacterial	Anti-infection	Netilmicin (sulfate) (SCH-20569 (sulfate)) is an active aminoglycoside antibiotic against most Gram-negative and some Gram-positive bacteria, including certain strains resistant to gentamicin.	Sulfate	H2O : 100 mg/mL (138.74 mM; Need ultrasonic); DMSO : < 1 mg/mL (insoluble or slightly soluble)
Clavulanate (lithium)	HY-A0256B	61177-44-4	205.09	O=C([C@@H](/C(O[C@]1([H])C2)=C/CO)N1C2=O)O[Li]	Antibiotic; Bacterial	Anti-infection	Clavulanate lithium is a potent β-lactamase inhibitor and acts as an antibiotic[1][2].	Lithium	H2O : 50 mg/mL (243.80 mM; Need ultrasonic); DMSO : 5 mg/mL (24.38 mM; ultrasonic and warming and heat to 80°C)
Penicillin G Procaine	HY-N7120	6130-64-9	588.72	O=C([C@@H](C(C)(C)S[C@]1([H])[C@@H]2NC(CC3=CC=CC=C3)=O)N1C2=O)O.O=C(OCCN(CC)CC)C4=CC=C(N)C=C4.[H]O[H]	Antibiotic; Bacterial	Anti-infection	Penicillin G Procaine(PGP), a β-lactam antibiotic, is a crystalline complex produced by chemically combining penicillin G with procaine[1][2].		DMSO : 250 mg/mL (424.65 mM; Need ultrasonic); H2O : 3.14 mg/mL (5.33 mM; Need ultrasonic)
Retapamulin	HY-17010	224452-66-8	517.76	C[C@@H]1[C@]23[C@](C(CC3)=O)([H])[C@]([C@H](OC(CS[C@@H]4C[C@@H]5N(C)[C@@H](CC5)C4)=O)C[C@](C=C)(C)[C@H]1O)([C@H](C)CC2)C	Antibiotic; Bacterial	Anti-infection	Retapamulin(SB-275833) is a topical antibiotic, which binds to both E. coli and S. aureus ribosomes with similar potencies with Kd of 3 nM. IC50 Value: 3 nM(Kd, E.coli) Target: Antibacterial Retapamulin is a topical antibiotic developed by GlaxoSmithKline. Retapamulin(SB-275833) is the first drug in the new class of pleuromutilin antibiotics to be approved for human use.Retapamulin(SB-275833) is …	Free Base	DMSO : ≥ 52 mg/mL (100.43 mM)
Apramycin (sulfate)	HY-B1329	65710-07-8	637.66	O[C@H]1[C@](O[C@H](O[C@@]([C@H](C[C@H]2N)N)([H])[C@@H]([C@H]2O)O)[C@H](N)C3)([H])[C@@]3([H])O[C@H](O[C@@]([C@@H]([C@@H](O)[C@@H]4N)O)([H])O[C@@H]4CO)[C@H]1NC.O=S(O)(O)=O	Antibiotic; Bacterial	Anti-infection	Apramycin sulfate is an aminoglycoside antibiotic mproduced by a strain of Streptomyces tenebrarius, used in veterinary practice.	Sulfate	H2O : ≥ 200 mg/mL (313.65 mM)
Levofloxacin (hydrate)	HY-B0330A	138199-71-0	370.38	O=C(C(C1=O)=CN2[C@@H](C)COC3=C(N4CCN(C)CC4)C(F)=CC1=C23)O.[0.5H2O]	Antibiotic; Bacterial	Anti-infection	Levofloxacin hydrate is an antibacterial agent that inhibits the supercoiling activity of bacterial DNA gyrase, halting DNA replication. Target: Antibacterial Levofloxacin reduced bacterial load compared with placebo by 4.9-fold (95% confidence interval, 1.4-25.7; P=0.02) at day 7 but had no effect at any point on any marker of neutrophilic airway inflammation. In patients with a baseline bacteri…	Free Acid	DMSO : 8.33 mg/mL (22.49 mM; Need ultrasonic); H2O : ≥ 50 mg/mL (135.00 mM)
Cefonicid (sodium)	HY-B1300	61270-78-8	586.53	O=C(C(N12)=C(CSC3=NN=NN3CS(=O)(O[Na])=O)CS[C@]2([H])[C@H](NC([C@H](O)C4=CC=CC=C4)=O)C1=O)O[Na]	Antibiotic; Bacterial	Anti-infection	Cefonicid sodium is a broadspectrum cephalosporin antibiotic which inhibits the formation of the bacterial cell wall. Target: Antibacterial Cefonicid sodium can inhibit the carnitine/carnitine antiport when it is added internally and externally to proteoliposomes. It is known that the molecule contains various electroactive groups that can be detected using adsorptive square-wave stripping voltam…	Sodium	DMSO : 100 mg/mL (170.49 mM; Need ultrasonic); H2O : 100 mg/mL (170.49 mM; Need ultrasonic)
Pretomanid	HY-10844	187235-37-6	359.26	FC(F)(F)OC(C=C1)=CC=C1CO[C@@H]2COC3=NC([N+]([O-])=O)=CN3C2	Antibiotic; Bacterial	Anti-infection	Pretomanid (PA-824) is an antibiotic used for the research of multi-drug-resistant tuberculosis affecting the lungs. Pretomanid exhibits a sub-micromolar MIC against M. tuberculosis (MTB). The MIC values of PA-824 against a panel of MTB pan-sensitive and Rifampin mono-resistant clinical isolates range from 0.015 to 0.25?μg/mL[1].	Free Base	DMSO : 20 mg/mL (55.67 mM; ultrasonic and warming and heat to 80°C)
TBA-354	HY-12485	1257426-19-9	436.34	FC(F)(F)OC1=CC=C(C2=CC=C(CO[C@H]3CN4C(OC3)=NC([N+]([O-])=O)=C4)C=N2)C=C1	Antibiotic; Bacterial	Anti-infection	TBA-354 is a potent anti-tuberculosis compound; maintains activity against Mycobacterium tuberculosis H37Rv isogenic monoresistant strains._x000D_ IC50 value:_x000D_ Target: Anti-tuberculosis agent_x000D_ in vitro: TBA-354 is narrow spectrum and bactericidal in vitro against replicating and nonreplicating Mycobacterium tuberculosis, with potency similar to that of delamanid and greater than that …	Free Base	DMSO : ≥ 46 mg/mL (105.42 mM)
Sulfacetamide (Sodium)	HY-B0576	127-56-0	236.22	O=S(C1=CC=C(N)C=C1)(N([Na])C(C)=O)=O	Antibiotic; Bacterial	Anti-infection	Sulfacetamide Sodium is an anti-infective agent that is used topically to treat skin infections and orally for urinary tract infections. Target: Antibacterial Sulfacetamide is a sulfonamide antibiotic. Sulfacetamide is able to inhibit the growth of all isolated strains. Depending on the type of bacteria concentrations of 0.006 up to 6.4% sodium sulfacetamide proved to be effective. Simultaneously…	Sodium	H2O : ≥ 50 mg/mL (211.67 mM); DMSO : 33.33 mg/mL (141.10 mM; Need ultrasonic)
Chlorhexidine	HY-B1248	55-56-1	505.45	N=C(NC1=CC=C(Cl)C=C1)NC(NCCCCCCNC(NC(NC2=CC=C(Cl)C=C2)=N)=N)=N	Antibiotic; Bacterial	Anti-infection	Chlorhexidine is an antibacterial used as an antiseptic and for other applications. Chlorhexidine is used to clean the skin after an injury, before surgery, or before an injection. Chlorhexidine is also used to clean the hands before a procedure[1].	Free Base	DMSO : 25 mg/mL (49.46 mM; Need ultrasonic)
Clofoctol	HY-B1150	37693-01-9	365.34	OC1=CC=C(C(C)(C)CC(C)(C)C)C=C1CC2=CC=C(Cl)C=C2Cl	Antibiotic; Bacterial	Anti-infection	Clofoctol is a bacteriostatic antibiotic. It is used in the treatment of respiratory tract and ear, nose and throat infections caused by Gram-positive bacteria. It is only functional against Gram-positive bacteria, It penetrates into human lung tissue.	Free Base	DMSO : ≥ 100 mg/mL (273.72 mM); H2O : < 0.1 mg/mL (insoluble)
Cephapirin (sodium)	HY-A0153A	24356-60-3	445.45	O=C(C(N12)=C(COC(C)=O)CSC2C(NC(CSC3=CC=NC=C3)=O)C1=O)O[Na]	Antibiotic; Bacterial	Anti-infection	Cephapirin sodium (Cefapirin sodium), a semisynthetic cephalosporin antibiotic, is bactericidal against strains of gram-positive and gram-negative bacteria[1].	Sodium	10 mM in DMSO
Kasugamycin (hydrochloride hydrate)	HY-B1864B	200132-83-8	433.84	OC(C(N[C@@H](C[C@@H]1N)[C@@H](C)O[C@]1([H])O[C@@H]2[C@@H](O)[C@@H](O)[C@H](O)[C@H](O)[C@H]2O)=N)=O.[H]Cl.O	Antibiotic; Bacterial	Anti-infection	Kasugamycin hydrochloride hydrate (Ksg hydrochloride hydrate) is an antibiotic which binds both the 30S and 70S ribosome but not isolated 50S subunits. Kasugamycin hydrochloride hydrate (Ksg hydrochloride hydrate) mimics mRNA nucleotides to destabilize tRNA binding and inhibit canonical translation initiation[1][2].	Hydrochloride	DMSO : 1.67 mg/mL (3.85 mM; ultrasonic and warming and heat to 80°C); H2O : 25 mg/mL (57.62 mM; Need ultrasonic)
Methicillin (sodium salt)	HY-B0974	132-92-3	402.40	O=C([C@H](N1C2=O)C(C)(S[C@@]1([C@@H]2NC(C3=C(C=CC=C3OC)OC)=O)[H])C)O[Na]	Antibiotic; Bacterial	Anti-infection	Methicillin sodium salt (Meticillin sodium) is a β-lactam antibiotic which acts by inhibiting penicillin-binding proteins that are involved in the synthesis of peptidoglycan.	Sodium	DMSO : ≥ 41 mg/mL (101.89 mM)
AFN-1252	HY-16911	620175-39-5	375.42	O=C(N(C)CC1=C(C)C2=CC=CC=C2O1)/C=C/C(C=C3CC4)=CNC3=NC4=O	Antibiotic; Bacterial	Anti-infection	AFN-1252(Debio 1452) is a potent inhibitor of enoyl-acyl carrier protein reductase (FabI), inhibited all clinical isolates of Staphylococcus aureus and Staphylococcus epidermidis at concentrations of ≤0.12 μg/ml. IC50 value: Target: Antibiotic agent AFN-1252 was inactive (MIC90, >4 μg/ml) against clinical isolates of Streptococcus pneumoniae, beta-hemolytic streptococci, Enterococcus spp., Entero…	Free Base	DMSO : 5.8 mg/mL (15.45 mM; Need ultrasonic)
Oritavancin (diphosphate)	HY-B1831A	192564-14-0	1989.09	O[C@@H]1[C@@H](O[C@@](O[C@@H](C)[C@@H]2O)([H])C[C@]2(C)NCC3=CC=C(C4=CC=C(Cl)C=C4)C=C3)[C@@H](O[C@H](CO)[C@H]1O)OC5=C(OC6=CC=C([C@H]([C@H]7NC([C@H](NC)CC(C)C)=O)O)C=C6Cl)C=C([C@](NC([C@@H](NC7=O)CC(N)=O)=O)([H])C(N[C@](C8=O)([H])C9=CC%10=C(O)C=C9)=O)C=C5OC%11=CC=C([C@H]([C@](C(N[C@@](C(O)=O)([H])C%12=C%10C(O)=CC(O)=C%12)=O)([H])N8)O[C@@](O[C@@H](C)[C@@H]%13O)([H])C[C@@]%13(N)C)C=C%11Cl.O=P(O)(O)O.…	Antibiotic; Bacterial	Anti-infection	Oritavancin diphosphate is a novel semisynthetic glycopeptide antibiotic being developed for the treatment of serious Gram-positive bacterial infections. Target: Antibacterial Oritavancin is a lipoglycopeptide.Oritavancin has completed clinical trials and submitted a new drug application for treatment of skin infections.	Phosphate	DMSO : 41.67 mg/mL (20.95 mM; Need ultrasonic)
Midecamycin	HY-B1908	35457-80-8	813.97	O[C@H]1[C@](O[C@H](C)[C@@H](O[C@@](O[C@@H](C)[C@@H]2OC(CC)=O)([H])C[C@]2(O)C)[C@@H]1N(C)C)([H])O[C@@H]([C@H](C[C@H]([C@H](/C=C/C=C/C3)O)C)CC=O)[C@H]([C@](CC(O[C@@H]3C)=O)([H])OC(CC)=O)OC	Antibiotic; Bacterial	Anti-infection	Midecamycin, an acetoxy-substituted macrolide antibiotic, is tested against gram-positive and gram-negative bacteria.	Free Base	DMSO : ≥ 36 mg/mL (44.23 mM)
Bacampicillin (hydrochloride)	HY-B1149A	37661-08-8	501.98	O=C([C@@H](C(C)(C)S[C@]1([H])[C@@H]2NC([C@H](N)C3=CC=CC=C3)=O)N1C2=O)OC(OC(OCC)=O)C.[H]Cl	Antibiotic; Bacterial	Anti-infection	Bacampicillin hydrochloride is a penicillin antibiotic, is a prodrug of ampicillin with improved oral bioavailability.	Hydrochloride	DMSO : ≥ 5.1 mg/mL (10.16 mM)
Cloxacillin (sodium monohydrate)	HY-B0466	7081-44-9	475.88	O=C(C(C(C(C=CC=C1)=C1Cl)=NO2)=C2C)N[C@H]3[C@](SC(C)(C)[C@@H]4C(O[Na])=O)([H])N4C3=O.O	Antibiotic; Bacterial	Anti-infection	Cloxacillin sodium monohydrate exhibits antibiotic efficacy, with a MIC of 256 mg/L for Staphylococcus aureus 25923[1][2][3].	Sodium	DMSO : 100 mg/mL (210.14 mM; Need ultrasonic); H2O : 50 mg/mL (105.07 mM; Need ultrasonic)
Roxithromycin	HY-B0435	80214-83-1	837.05	C[C@H]([C@H]([C@](O)(C[C@H](/C1=N\OCOCCOC)C)C)O[C@@](O[C@H](C)C[C@@H]2N(C)C)([H])[C@@H]2O)[C@]([C@H](C(O[C@@H]([C@@](O)([C@H](O)[C@H]1C)C)CC)=O)C)([H])O[C@@](O[C@@H](C)[C@@H]3O)([H])C[C@@]3(C)OC	Antibiotic; Bacterial	Anti-infection	Roxithromycin (RU-28965) is a semi-synthetic macrolide antibiotic.	Free Base	DMSO : ≥ 100 mg/mL (119.47 mM); H2O : < 0.1 mg/mL (insoluble)
Clofazimine	HY-B1046	2030-63-9	473.40	CC(/N=C1C(NC2=CC=C(Cl)C=C2)=CC3=NC4=C(C=CC=C4)N(C5=CC=C(Cl)C=C5)C3=C/1)C	Antibiotic; Bacterial	Anti-infection	Clofazimine is a fat-soluble iminophenazine dye, has a marked anti-inflammatory effect, has been used in combination with other antimycobacterial drugs to treat AIDS and Crohn's disease.	Free Base	DMSO : 6.25 mg/mL (13.20 mM; Need ultrasonic); H2O : < 0.1 mg/mL (insoluble)
Ceftezole (sodium)	HY-N7096	41136-22-5	462.46	O=C(C(N12)=C(CSC3=NN=CS3)CS[C@]2([H])[C@H](NC(CN4N=NN=C4)=O)C1=O)O[Na]	Antibiotic; Bacterial	Anti-infection	Ceftezole sodium (CTZ sodium) is a broad-spectrum cephem antibiotic against many species of gram-positive and gram-negative bacteria. Ceftezole sodium (CTZ sodium) is an alpha-glucosidase inhibitor with in vivo anti-diabetic activity[1][2].	Sodium	H2O : 250 mg/mL (540.59 mM; Need ultrasonic)
Danofloxacin (mesylate)	HY-B0501	119478-55-6	453.48	O=C(C1=CN(C2CC2)C3=C(C=C(F)C(N4[C@](C5)([H])CN(C)[C@]5([H])C4)=C3)C1=O)O.CS(=O)(O)=O	Antibiotic; Bacterial	Anti-infection	Danofloxacin mesylate (CP 76136-27) is a fluoroquinolone antibacterial for veterinary use. Target: Antibacterial Danofloxacin mesylate (CP 76136-27) is a synthetic antibacterial agent of the fluoroquinolone class, acts principally by the inhibition of bacterial DNA-gyrase, which is necessary for supercoiling of DNA to provide a suitable spatial arrangement of DNA within the bacterial cell. The mi…	Mesylate	DMSO : 4.6 mg/mL (10.14 mM; Need ultrasonic and warming)
Omadacycline (hydrochloride)	HY-14865C	1196800-39-1	593.11	O=C(C1=C(O)[C@@H](N(C)C)[C@@](C[C@@]2([H])C(C(C3=C(O)C(CNCC(C)(C)C)=CC(N(C)C)=C3C2)=O)=C4O)([H])[C@@]4(O)C1=O)N.Cl	Antibiotic; Bacterial	Anti-infection	Omadacycline hydrochloride is novel, aminomethyl tetracycline antibiotic being developed for the treatment of community-acquired bacterial infections. The ED50 for Escherichia coli is 2.02 mg/kg.	Hydrochloride	H2O : ≥ 50 mg/mL (84.30 mM)
Levofloxacin	HY-B0330	100986-85-4	361.37	O=C(C(C1=O)=CN2[C@@H](C)COC3=C(N4CCN(C)CC4)C(F)=CC1=C23)O	Antibiotic; Bacterial	Anti-infection	Levofloxacin, a synthetic fluoroquinolone, is an antibacterial agent that inhibits the supercoiling activity of bacterial DNA gyrase, halting DNA replication. Target: Antibacterial Levofloxacin reduced bacterial load compared with placebo by 4.9-fold (95% confidence interval, 1.4-25.7; P=0.02) at day 7 but had no effect at any point on any marker of neutrophilic airway inflammation. In patients w…	Free Acid	DMSO : 10 mg/mL (27.67 mM; Need ultrasonic); H2O : 50 mg/mL (138.36 mM; Need ultrasonic)
Chlorhexidine (digluconate)	HY-B0608	18472-51-0	897.76	N=C(NC(NCCCCCCNC(NC(NC1=CC=C(Cl)C=C1)=N)=N)=N)NC2=CC=C(Cl)C=C2.O[C@H]([C@@H](O)C(O)=O)[C@H](O)[C@H](O)CO.O[C@H]([C@@H](O)C(O)=O)[C@H](O)[C@H](O)CO	Antibiotic; Bacterial	Anti-infection	Chlorhexidine digluconate is an antiseptic effective against a wide variety of gram-negative and gram-positive organisms. Target: Antibacterial Chlorhexidine digluconate is a chemical antiseptic. It is effective on both Gram-positive and Gram-negative bacteria, although it is less effective with some Gram-negative bacteria. It has both bactericidal and bacteriostatic mechanisms of action, the mec…	Gluconic acid	DMSO : ≥ 38 mg/mL (42.33 mM); H2O : 100 mg/mL (111.39 mM; Need ultrasonic)
Pipemidic acid	HY-B1210	51940-44-4	303.32	O=C(C1=CN(CC)C2=NC(N3CCNCC3)=NC=C2C1=O)O	Antibiotic; Bacterial	Anti-infection	Pipemidic scid is a new antibacterial agent, is active against Pseudomonas aeruginosa.	Free Acid	DMSO : 5 mg/mL (16.48 mM; Need ultrasonic)
Bacitracin	HY-107193	1405-87-4	1422.69	[Bacitracin]	Antibiotic; Bacterial	Anti-infection	Bacitracin is a polypeptide antibiotic used for staphylococcal infections. Bacitracin functions as an inhibitor of cell wall biosynthesis through its binding to the undecaprenyl pyrophosphate. The combination of bacitracin with other antibiotics has been efficient to be used as a topical agent[1].		H2O : 50 mg/mL (35.14 mM; Need ultrasonic)
Ciprofloxacin	HY-B0356	85721-33-1	331.34	O=C(C1=CN(C2CC2)C3=C(C=C(F)C(N4CCNCC4)=C3)C1=O)O	Antibiotic; Bacterial	Anti-infection	Ciprofloxacin (Bay-09867) is a fluoroquinolone antibiotic, exhibiting potent antibacterial activity.	Free Acid	H2O : < 0.1 mg/mL (insoluble); DMSO : 1 mg/mL (3.02 mM; ultrasonic and warming and heat to 80°C)
Sulfamonomethoxine	HY-B0946	1220-83-3	280.30	O=S(C1=CC=C(N)C=C1)(NC2=NC=NC(OC)=C2)=O	Antibiotic; Bacterial	Anti-infection	Sulfamonomethoxine is a long acting sulfonamide antibacterial agent, used in blood kinetic studies,and blocks the synthesis of folic acid by inhibiting synthetase of dihydropteroate.	Free Base	DMSO : 100 mg/mL (356.76 mM; Need ultrasonic); H2O : < 0.1 mg/mL (insoluble)
Amoxicillin (trihydrate)	HY-B0467B	61336-70-7	419.45	OC([C@@H]1N(C2=O)[C@]([C@@H]2NC([C@@H](C3=CC=C(O)C=C3)N)=O)([H])SC1(C)C)=O.[3H2O]	Antibiotic; Bacterial	Anti-infection	Amoxicillin trihydrate (Amoxycillin trihydrate) is a moderate- spectrum, bacteriolytic, β-lactam antibiotic. Target: Antibacterial Amoxycillin trihydrate is a moderate-spectrum, bacteriolytic, β-lactam antibiotic in the aminopenicillin family used to treat bacterial infections caused by susceptible Gram-positive and Gram-negative microorganisms. It is usually the drug of choice within the class b…	Free Acid	DMSO : 10 mg/mL (23.84 mM; Need ultrasonic); H2O : 2 mg/mL (4.77 mM; Need ultrasonic)
Florfenicol	HY-B1374	73231-34-2	358.21	O=C(N[C@H](CF)[C@H](O)C1=CC=C(S(=O)(C)=O)C=C1)C(Cl)Cl	Antibiotic; Bacterial	Anti-infection	Florfenicol, a commonly used veterinary antibiotic, is currently indicated for the treatment of bovine respiratory disease, and also used in aquaculture for the control of enteric septicemia in catfish. Florfenicol can induce early embryonic death in eggs, with an LC50 of 1.07 μg/g.	Free Base	DMSO : 100 mg/mL (279.17 mM; Need ultrasonic)
Ceftizoxime	HY-B1596	68401-81-0	383.40	O=C(C(N12)=CCS[C@]2([H])[C@H](NC(/C(C3=CSC(N)=N3)=N\OC)=O)C1=O)O	Antibiotic; Bacterial	Anti-infection	Ceftizoxime is a bacterial inhibitor which acts by interfering with bacterial cell wall synthesis and inhibiting cross-linking of the peptidoglycan.	Free Acid	DMSO : 25 mg/mL (65.21 mM; Need ultrasonic)
Imipenem monohydrate	HY-B1369	74431-23-5	317.36	O=C(C(N12)=C(SCCNC=N)C[C@]2([H])[C@@H]([C@H](O)C)C1=O)O.O	Antibiotic; Bacterial	Anti-infection	Imipenem monohydrate, a member of the carbapenem class of antibiotics isolated from the soil organism Streptomyces cattleya[1], is an intravenous β-lactam antibiotic effective against a wide range of Gram-positive and Gram-negative bacteria, including several multi-drug resistant bacterial species. Imipenem acts as cell wall-targeting antibiotic[2][3].	Free Acid	H2O : < 0.1 mg/mL (insoluble); Methanol : 10 mg/mL (31.51 mM; Need ultrasonic); DMSO : < 1 mg/mL (insoluble or slightly soluble)
Delamanid	HY-10846	681492-22-8	534.48	FC(F)(F)OC1=CC=C(OC2CCN(C3=CC=C(OC[C@@]4(C)CN5C(O4)=NC([N+]([O-])=O)=C5)C=C3)CC2)C=C1	Antibiotic; Bacterial	Anti-infection	Delamanid, a newer mycobacterial cell wall synthesis inhibitor, inhibits the synthesisi of mucolic acids[1].	Free Base	H2O : < 0.1 mg/mL (insoluble); DMSO : ≥ 50 mg/mL (93.55 mM)
Sulfisomidin	HY-B1784	515-64-0	278.33	O=S(C1=CC=C(N)C=C1)(NC2=NC(C)=NC(C)=C2)=O	Antibiotic; Bacterial	Anti-infection	Sulfisomidin is a sulfonamide antibacterial.	Free Base	DMSO : ≥ 30 mg/mL (107.79 mM)
Sulfamethazine	HY-B0035	57-68-1	278.33	O=S(C1=CC=C(N)C=C1)(NC2=NC(C)=CC(C)=N2)=O	Antibiotic; Bacterial	Anti-infection	Sulfamethazine (Sulfadimidine) is an antimicrobial that is widely used to treat and prevent various animal diseases (such as gastrointestinal and respiratory tract infections). In China and the European Commission, the maximum residue level for Sulfamethazine in animal product is set at 100 μg/kg[1][2].	Free Base	DMSO : ≥ 100 mg/mL (359.29 mM)
Sulfapyridine	HY-B0212	144-83-2	249.29	O=S(C1=CC=C(N)C=C1)(NC2=NC=CC=C2)=O	Antibiotic; Bacterial	Anti-infection	Sulfapyridine(Dagenan) is a sulfonamide antibacterial._x000D_ Target: Antibacterial_x000D_ Sulfapyridine(Dagenan) is a sulfonamide antibacterial. Sulfapyridine is not prescribed for the treatment in humans any more. However, it may be used to treat Linear IgA Disease. It is a good antibacterial drug, but its water solubility is very dependent on PH. Thus, there is a risk of crystallization within…	Free Base	DMSO : 1.02 mg/mL (4.09 mM; Need ultrasonic and warming); H2O : < 0.1 mg/mL (insoluble)
Mupirocin	HY-B0958	12650-69-0	500.62	O[C@@H]1[C@@](CO[C@@H](C/C(C)=C/C(OCCCCCCCCC(O)=O)=O)[C@@H]1O)([H])C[C@H]2[C@@]([C@@H](C)[C@@H](O)C)([H])O2	Antibiotic; Bacterial	Anti-infection	Mupirocin (BRL-4910A) is an orally active antibiotic isolated from Pseudomonas fluorescens. Mupirocin (BRL-4910A) apparently exerts its antimicrobial activity by reversibly inhibiting isoleucyl-transfer RNA, thereby inhibiting bacterial protein and RNA synthesis[1][2].	Free Acid	DMSO : ≥ 100 mg/mL (199.75 mM)
Cefathiamidine	HY-107329	33075-00-2	472.58	OC(C1=C(COC(C)=O)CS[C@@]([C@@H]2NC(CS/C(NC(C)C)=N\C(C)C)=O)([H])N1C2=O)=O	Antibiotic; Bacterial	Anti-infection	Cefathiamidine is a first-generation cephalosporin antibacterial agent and is used to treat infections caused by susceptible bacteria. Cefathiamidine exhibits a wide spectrum of antimicrobial activity against bacteria. Cefathiamidine is used for the treatment of respiratory, liver, five senses, urinary tract infections, endocarditis and sepsis[1][2].	Free Acid	DMSO : 250 mg/mL (529.01 mM; Need ultrasonic)
Spectinomycin (dihydrochloride pentahydrate)	HY-B1828A	22189-32-8	495.35	O=C1C[C@@H](C)O[C@@]2([H])O[C@@]3([H])[C@]([C@@H](NC)[C@@H](O)[C@@H](NC)[C@@H]3O)([H])O[C@]21O.[H]Cl.[H]Cl.[5H2O]	Antibiotic; Bacterial	Anti-infection	Spectinomycin dihydrochloride pentahydrate is a broad-spectrum aminocyclitol antibiotic that inhibits the growth of a variety of gram-positive and gram-negative organisms.	Hydrochloride	H2O : ≥ 6.6 mg/mL (13.32 mM)
Tetracycline (hydrochloride)	HY-B0474	64-75-5	480.90	O[C@@]1(C(C(C(N)=O)=C2O)=O)[C@@]([C@@H]2N(C)C)([H])C[C@@]([C@](O)(C3=CC=C4)C)([H])C(C(C3=C4O)=O)=C1O.Cl	Antibiotic; Bacterial	Anti-infection	Tetracycline (hydrochloride) is a broad-spectrum antibiotic, exhibiting activity against a wide range of gram-positive and gram-negative bacteria.	Hydrochloride	DMSO : 62.5 mg/mL (129.96 mM; Need ultrasonic); H2O : 50 mg/mL (103.97 mM; Need ultrasonic)
Ticarcillin (disodium)	HY-B1175	4697-14-7	428.39	O=C([C@@H](C(C)(C)S[C@]1([H])[C@@H]2NC(C(C(O[Na])=O)C3=CSC=C3)=O)N1C2=O)O[Na]	Antibiotic; Bacterial	Anti-infection	Ticarcillin disodium is an injectable antibiotic for the treatment of Gram-negative bacteria, particularly Pseudomonas aeruginosa. It is also one of the few antibiotics capable of treating Stenotrophomonas maltophilia infections.	Sodium	DMSO : 125 mg/mL (291.79 mM; Need ultrasonic); H2O : ≥ 100 mg/mL (233.43 mM)
Cefadroxil	HY-B1190	50370-12-2	363.39	O=C(C(N12)=C(C)CS[C@]2([H])[C@H](NC([C@H](N)C3=CC=C(O)C=C3)=O)C1=O)O	Antibiotic; Bacterial	Anti-infection	Cefadroxil is a broad-spectrum antibiotic of the cephalosporin type, effective in Gram-positive and Gram-negative bacterial infections.	Free Acid	H2O : 9.17 mg/mL (25.23 mM; ultrasonic and adjust pH to 3 with HCl)
Tosufloxacin (tosylate hydrate)	HY-B1802A	1400591-39-0	594.56	CC1=CC=C(S(=O)(O)=O)C=C1.O=C(C2=CN(C3=CC=C(F)C=C3F)C4=C(C=C(F)C(N5CC(N)CC5)=N4)C2=O)O.O	Antibiotic; Bacterial	Anti-infection	Tosufloxacin (tosylate hydrate) is a fluoroquinolone antibacterial agent. Tosufloxacin (tosylate hydrate) is effective against Gram-positive and Gram-negative aerobic bacteria, anaerobic bacteria and Chlamydia trachomatis. Tosufloxacin (tosylate hydrate) is also a bacterial Topo (DNA gyrase, topoisomerase)) inhibitor.	Tosylate	DMSO : 12.5 mg/mL (21.02 mM; Need ultrasonic); H2O : < 0.1 mg/mL (insoluble)
Cadazolid	HY-100436	1025097-10-2	585.55	O=C(C1=CN(C2CC2)C3=C(C=C(F)C(N4CCC(O)(COC5=CC=C(N6C(O[C@@H](CO)C6)=O)C=C5F)CC4)=C3)C1=O)O	Antibiotic; Bacterial	Anti-infection	Cadazolid (ACT-179811) is a new oxazolidinone antibiotic with potent activity against Clostridium difficile.	Free Acid	DMSO : 100 mg/mL (170.78 mM; Need ultrasonic)
Dirithromycin	HY-B0643	62013-04-1	835.07	CC1[C@@]([C@](O)([C@H](OC([C@@H]2C)=O)CC)C)([H])O[C@H](COCCOC)N[C@@]1([H])[C@](C[C@@](O)([C@@H]([C@@H](C)[C@]2([H])O[C@@](O[C@@H](C)[C@@H]3O)([H])C[C@@]3(C)OC)O[C@@](O[C@H](C)C[C@@H]4N(C)C)([H])[C@@H]4O)C)([H])C	Antibiotic; Bacterial	Anti-infection	Dirithromycin(LY 237216) is a macrolide glycopeptide antibiotic by binding to the 50S subunit of the 70S bacterial ribosome to inhibit the translocation of peptides. Target: Antibacterial Dirithromycin is a new macrolide with a spectrum and degree of in vitro antimicrobial activity similar to that of erythromycin. Compared with erythromycin, dirithromycin has a long elimination half-life enabling…	Free Base	Ethanol : ≥ 50 mg/mL (59.88 mM); DMSO : 33.33 mg/mL (39.91 mM; Need ultrasonic)
Streptomycin (sulfate)	HY-B0472	3810-74-0	728.69	O[C@@]1(C=O)[C@H]([C@@H](O[C@H]1C)O[C@]([C@@H]([C@@H](O)[C@@H]2NC(N)=N)O)([H])[C@H]([C@@H]2O)NC(N)=N)O[C@@](O[C@@H](CO)[C@H](O)[C@H]3O)([H])[C@H]3NC.[1.5H2SO4]	Antibiotic; Bacterial	Anti-infection	Streptomycin sulfate is an aminoglycoside antibiotic, that inhibits protein synthesis.	Sulfate	H2O : ≥ 100 mg/mL (137.23 mM); DMSO : < 1 mg/mL (insoluble or slightly soluble)
Flucloxacillin sodium	HY-A0246A	1847-24-1	475.85	O=C([C@@H]1N(C2=O)[C@]([C@@H]2NC(C(C(C(C(F)=CC=C3)=C3Cl)=NO4)=C4C)=O)([H])SC1(C)C)O[Na]	Antibiotic; Bacterial	Anti-infection	Flucloxacillin sodium is a highly active antibiotic against Gram-positive and Gram-negative bacteria.	Sodium	H2O : 100 mg/mL (210.15 mM; Need ultrasonic); DMSO : ≥ 100 mg/mL (210.15 mM)
Lomefloxacin (hydrochloride)	HY-B0455	98079-52-8	387.81	CCN(C=C(C(O)=O)C1=O)C(C1=CC(F)=C2N(CCN3)CC3C)=C2F.Cl	Antibiotic; Bacterial	Anti-infection	Lomefloxacin hydrochloride is a fluoroquinolone antibiotic. Target: Antibacterial Lomefloxacin hydrochloride is a bactericidal fluoroquinolone agent with activity against a wide range of gram-negative and gram-positive organisms. The bactericidal action of lomefloxacin results from interference with the activity of the bacterial enzymes DNA gyrase and topoisomerase IV, which are needed for the tr…	Hydrochloride	H2O : 10 mg/mL (25.79 mM; Need ultrasonic and warming)
Ofloxacin	HY-B0125	82419-36-1	361.37	O=C(C(C1=O)=CN2C(C)COC3=C(N4CCN(C)CC4)C(F)=CC1=C23)O	Antibiotic; Bacterial	Anti-infection	Ofloxacin (Hoe-280) is a fluoroquinolone whose primary mechanism of action is inhibition of bacterial DNA gyrase.	Free Acid	DMSO : ≥ 4 mg/mL (11.07 mM)
Amikacin (disulfate)	HY-B0509B	39831-55-5	781.76	OS(O)(=O)=O.OS(O)(=O)=O.O[C@@H]1[C@H]([C@@H](C[C@H](N)[C@H]1O[C@@]([C@@H]([C@@H](O)[C@@H]2O)O)([H])O[C@@H]2CN)NC([C@@H](O)CCN)=O)O[C@@]([C@@H]([C@@H](N)[C@@H]3O)O)([H])O[C@@H]3CO	Antibiotic; Bacterial	Anti-infection	Amikacin disulfate (BAY 41-6551 dissulfate) is an aminoglycoside antibiotic and a semisynthetic analog of kanamycin. Amikacin disulfate is bactericidal, acting directly on the 30S and 50S bacerial ribosomal subunits to inhibit protein synthesis. Amikacin disulfate is very active against most Gram-negative bacteria including gentamicin- and tobramycin-resistant strains. Amikacin disulfate also inh…	Sulfate	H2O : 100 mg/mL (127.92 mM; Need ultrasonic); DMSO : < 1 mg/mL (insoluble or slightly soluble)
Kanamycin (sulfate)	HY-16566A	25389-94-0	582.58	OS(O)(=O)=O.O[C@H]1[C@](O[C@@H]2[C@@H](N)C[C@@H](N)[C@H](O[C@@]3([H])O[C@H](CO)[C@@H](O)[C@H](N)[C@H]3O)[C@H]2O)([H])O[C@H](CN)[C@@H](O)[C@@H]1O	Antibiotic; Bacterial	Anti-infection	Kanamycin sulfate is an aminoglycoside bacteriocidal antibiotic which acts by binding to the bacterial 30S ribosomes.	Sulfate	H2O : 100 mg/mL (171.65 mM; Need ultrasonic); DMSO : < 1 mg/mL (insoluble or slightly soluble)
Biapenem	HY-13573	120410-24-4	350.39	O=C1N2C(C([O-])=O)=C(SC(C3)CN4[N+]3=CN=C4)[C@H](C)[C@]2([H])[C@@]1([H])[C@H](O)C	Antibiotic; Bacterial	Anti-infection	Biapenem (CLI 86815; L 627; LJC 10627) a parenteral carbapenem antibacterial agent with a broad spectrum.	Free Base	H2O : 10 mg/mL (28.54 mM; Need ultrasonic)
Bekanamycin	HY-B1174	4696-76-8	483.51	O[C@H]1[C@](O[C@H]2[C@H](N)C[C@H](N)[C@@H](O[C@@]3([H])O[C@H](CN)[C@@H](O)[C@H](O)[C@H]3N)[C@@H]2O)([H])O[C@H](CO)[C@@H](O)[C@@H]1N	Antibiotic; Bacterial	Anti-infection	Bekanamycin (Kanamycin B) is an aminoglycoside antibiotic produced by Streptomyces kanamyceticus, against an array of Gram-positive and Gram-negative bacterial strain[1][2].	Free Base	H2O : ≥ 100 mg/mL (206.82 mM); DMSO : 1 mg/mL (2.07 mM; ultrasonic and warming and heat to 80°C)
Capreomycin (sulfate)	HY-17566	1405-37-4	750.78	O=C(CC(N)CCCN)NCC(C(N/C(C(NC(C1NC(NCC1)=N)C2=O)=O)=C/NC(N)=O)=O)NC(C(NC(C(CN2)N)=O)C)=O.O=S(O)(O)=O	Antibiotic; Bacterial	Anti-infection	Capreomycin sulfate is a peptide antibiotic, commonly grouped with the aminoglycosides, which is given in combination with other antibiotics for MDR-tuberculosis. IC50 value: Target: The drug should not be given with streptomycin or other drugs that may damage the auditory vestibular nerve. Patients on this drug will often require audiology tests. It is a cyclic peptide.Capreomycin is administere…	Sulfate	H2O : ≥ 37 mg/mL (49.28 mM)
Gentamicin (sulfate)	HY-A0276	1405-41-0	561.65 (Average)	O=S(O)(O)=O.O[C@]1(C)C(NC)[C@@H](O)[C@@H](O[C@H]2C(N)C[C@H](N)[C@@H](O[C@@H]3[C@H](N)CC[C@@H]([R])O3)[C@@H]2O)OC1.NC[*].C[C@H]([*])N.C[C@H]([*])NC.[R=].[or].[or]	Antibiotic; Bacterial	Anti-infection	Gentamicin sulfate, an aminoglycoside antibiotic, inhibits the growth of both gram-positive and gram-negative bacteria and to inhibit several strains of mycoplasma in tissue culture. It inhibits DNase I with an IC50 of 0.57 mM.	Sulfate	H2O : ≥ 30 mg/mL
Sisomicin (sulfate)	HY-B1222	53179-09-2	692.72	N[C@H]1[C@](O[C@@H]2[C@@H](N)C[C@@H](N)[C@H](O[C@@]3([H])OC[C@@](O)(C)[C@H](NC)[C@H]3O)[C@H]2O)([H])OC(CN)=CC1.[2.5H2SO4]	Antibiotic; Bacterial	Anti-infection	Sisomicin sulfate is an aminoglycoside antibiotic.	Sulfate	H2O : 20 mg/mL (28.87 mM; Need ultrasonic and warming)
Fosfomycin (calcium)	HY-B1075	26016-98-8	176.12	C[C@H]1[C@@H](P([O-])([O-])=O)O1.[Ca+2]	Antibiotic; Bacterial	Anti-infection	Fosfomycin calcium (MK-?0955 calcium) is a blood-brain barrier penetrating, broad-spectrum antibiotic by irreversibly inhibiting an early stage in cell wall synthesis. Fosfomycin calcium (MK-?0955 calcium) shows both in vivo and in vitro activity against a wide range of bacteria, including multidrug-resistant (MDR), extensively drug-resistant (XDR), and pan-drug-resistant (PDR) bacteria[1].	Calcium	H2O : 2 mg/mL (11.36 mM; Need ultrasonic); DMSO : < 1 mg/mL (insoluble or slightly soluble)
Ribostamycin (sulfate)	HY-B1228	53797-35-6	552.55	O=S(O)(O)=O.O[C@@H]([C@H](O)[C@@H](CN)O1)[C@@H](N)[C@@]1([H])O[C@@H]2[C@@H](N)C[C@@H](N)[C@H](O)[C@@]2([H])O[C@@H]3O[C@H](CO)[C@@H](O)[C@H]3O	Antibiotic; Bacterial	Anti-infection	Ribostamycin sulfate (Vistamycin sulfate) is a broad-spectrum antimicrobial, inhibits bacterial protein synthesis at the level of 30S and 50S ribosomal subunit binding, also inhibits the chaperone activity of protein disulfide isomerase (PDI), used in pharmacokinetic and nephrotoxicity studies	Sulfate	H2O : ≥ 100 mg/mL (180.98 mM)
Neomycin (sulfate)	HY-B0470	1405-10-3	908.88	O[C@H]1[C@H](O)[C@@H](N)[C@@H](O[C@@H]2[C@@H](N)C[C@@H](N)[C@H](O)[C@H]2O[C@@H]3O[C@H](CO)[C@@H](O[C@H]4O[C@@H](CN)[C@@H](O)[C@H](O)[C@H]4N)[C@H]3O)O[C@@H]1CN.[3H2SO4]	Antibiotic; Bacterial; Calcium Channel	Anti-infection; Membrane Transporter/Ion Channel; Neuronal Signaling	Neomycin sulfate is an aminoglycoside antibiotic used for preventing or treating bacterial infections.	Sulfate	H2O : ≥ 31 mg/mL (34.11 mM)
Thio-TEPA	HY-17574	52-24-4	189.22	S=P(N1CC1)(N2CC2)N3CC3	Antibiotic; Bacterial; DNA Alkylator/Crosslinker	Anti-infection; Cell Cycle/DNA Damage	Thio-TEPA is a DNA alkylating agent, with antitumor activity.	Free Base	DMSO : ≥ 50 mg/mL (264.24 mM); H2O : < 0.1 mg/mL (insoluble)
Plicamycin	HY-A0122	18378-89-7	1085.15	O=C([C@H]([C@@]([C@H](OC)C([C@@H](O)[C@H](O)C)=O)([H])C1)O[C@@](O[C@H](C)[C@H]2O)([H])C[C@H]2O[C@@](O[C@H](C)[C@@H]3O)([H])C[C@H]3O[C@@](O[C@H](C)[C@H]4O)([H])C[C@@]4(O)C)C(C1=CC5=CC(O[C@H](O[C@H](C)[C@H]6O)C[C@H]6O[C@@](O[C@H](C)[C@H]7O)([H])C[C@H]7O)=C(C)C(O)=C85)=C8O	Antibiotic; Bacterial; DNA/RNA Synthesis	Anti-infection; Cell Cycle/DNA Damage	Plicamycin is a selective specificity protein 1 (Sp1) inhibitor. Plicamycin inhibits the growth of various cancers by decreasing Sp1 protein.	Free Base	DMSO : ≥ 100 mg/mL (92.15 mM)
Norfloxacin	HY-B0132	70458-96-7	319.33	O=C(C1=CN(CC)C2=C(C=C(F)C(N3CCNCC3)=C2)C1=O)O	Antibiotic; Bacterial; Endogenous Metabolite	Anti-infection; Metabolic Enzyme/Protease	Norfloxacin (MK-0366) is a broad-spectrum antibiotic that is active against both Gram-positive and Gram-negative bacteria, which functions by inhibiting DNA gyrase.	Free Acid	DMSO : 5 mg/mL (15.66 mM; Need ultrasonic); H2O : < 0.1 mg/mL (insoluble)
L-Lactic acid	HY-Y0479	79-33-4	90.08	C[C@H](O)C(O)=O	Antibiotic; Bacterial; Endogenous Metabolite	Anti-infection; Metabolic Enzyme/Protease	L-Lactic acid is a buildiing block which can be used as a precursor for the production of the bioplastic polymer poly-lactic acid.	Free Acid	DMSO : ≥ 125 mg/mL (1387.66 mM)
Oxytetracycline	HY-B0275	79-57-2	460.43	O=C(C(C1=O)=C(O)[C@@H](N(C)C)[C@]2([H])[C@@H](O)[C@]3([H])[C@](C)(O)C4=C(C(C3=C(O)[C@@]21O)=O)C(O)=CC=C4)N	Antibiotic; Bacterial; Endogenous Metabolite; HSV	Anti-infection; Metabolic Enzyme/Protease	Oxytetracycline is an antibiotic belonging to the tetracycline class. Oxytetracycline potent inhibits Gram-negative and Gram-positive bacteria. Oxytetracycline is a protein synthesis inhibitor and prevents the binding from aminoacil-tRNA to the complex m-ribosomal RNA. Oxytetracycline also possesses anti-HSV-1 activity[1][2][3].	Free Base	DMSO : ≥ 50 mg/mL (108.59 mM); H2O : < 0.1 mg/mL (insoluble)
Sulfisoxazole	HY-B0323	127-69-5	267.30	O=S(C1=CC=C(N)C=C1)(NC2=C(C)C(C)=NO2)=O	Antibiotic; Bacterial; Endothelin Receptor	Anti-infection; GPCR/G Protein	Sulfisoxazole, an endothelin receptor antagonist, is a sulfonamide antibacterial with an oxazole substituent. Target: Antibacterial; Endothelin Receptor The sulfanilamide antibacterial agent sulfisoxazole was found to be a good endothelin receptor antagonist (IC50's of 0.60 microM and 22 microM for the ETA and ETB receptors, respectively) [1]. Sulfisoxazole is used to treat or prevent infections …	Free Base	DMSO : ≥ 150 mg/mL (561.17 mM)
Terbinafine	HY-17395A	91161-71-6	291.43	CN(C/C=C/C#CC(C)(C)C)CC1=C2C=CC=CC2=CC=C1	Antibiotic; Bacterial; Fungal	Anti-infection	Terbinafine (TDT 067) is an antifungal medication used to treat fungal infections. It is a potent non-competitive inhibitor of squalene epoxidase from Candida with a Ki of 30 nM[1][2]. Terbinafine also antibacterial activity against certain Gram-positive and Gram-negative bacteria[3].	Free Base	H2O : < 0.1 mg/mL (insoluble); DMSO : ≥ 100 mg/mL (343.14 mM)
Econazole (nitrate)	HY-B0453	24169-02-6	444.70	[O-][N+](O)=O.ClC1=C(C=CC(Cl)=C1)C(OCC2=CC=C(Cl)C=C2)CN3C=CN=C3	Antibiotic; Bacterial; Fungal	Anti-infection	Econazole nitrate is an imidazole class antifungal medication[1]. Econazole nitrate also has antibacterial activity[2].	Nitrate	H2O : 0.67 mg/mL (1.51 mM; Need ultrasonic); DMSO : 50 mg/mL (112.44 mM; Need ultrasonic)
Terbinafine hydrochloride	HY-17395	78628-80-5	327.89	CN(C/C([H])=C([H])/C#CC(C)(C)C)CC1=CC=CC2=CC=CC=C21.[H]Cl	Antibiotic; Bacterial; Fungal	Anti-infection	Terbinafine hydrochloride (TDT 067 hydrochloride) is an antifungal medication used to treat fungal infections. It is a potent non-competitive inhibitor of squalene epoxidase from Candida with a Ki of 30 nM[1][2]. Terbinafine hydrochloride also antibacterial activity against certain Gram-positive and Gram-negative bacteria[3].	Hydrochloride	DMSO : 60 mg/mL (182.99 mM; Need ultrasonic)
Miconazole (nitrate)	HY-B0454A	22832-87-7	479.14	[O-][N+](O)=O.ClC1=C(C=CC(Cl)=C1)C(OCC(C=CC(Cl)=C2)=C2Cl)CN3C=CN=C3	Antibiotic; Bacterial; Fungal	Anti-infection	Miconazole nitrate (R18134 nitrate) is an imidazole antifungal agent. Miconazole nitrate also has antibacterial effects[2].	Nitrate	H2O : < 0.1 mg/mL (insoluble); DMSO : 50 mg/mL (104.35 mM; Need ultrasonic)
Isoconazole (nitrate)	HY-B1444	24168-96-5	479.14	ClC1=C(COC(C2=CC=C(Cl)C=C2Cl)CN3C=CN=C3)C(Cl)=CC=C1.O[N+]([O-])=O	Antibiotic; Bacterial; Fungal	Anti-infection	Isoconazole nitrate is a broad-spectrum antimicrobial agent with a highly effective antimycotic and gram-positive antibacterial activity, a rapid rate of absorption and low systemic exposure potential. _x000D_ Isoconazole nitrate is effective against pathogens involved in dermatomycoses, with minimum inhibitory concentrations well below the concentration of ISN in skin and hair follicles.	Nitrate	DMSO : 100 mg/mL (208.71 mM; Need ultrasonic)
Chlorquinaldol	HY-B1360	72-80-0	228.07	OC1=C2N=C(C)C=CC2=C(Cl)C=C1Cl	Antibiotic; Bacterial; Fungal	Anti-infection	Chlorquinaldol (Chloquinan) is a mono-hydroxyquinoline, is an antifungal and antibacterial, used for topical treatment of skin conditions and vaginal infections.	Free Base	DMSO : 50 mg/mL (219.23 mM; Need ultrasonic); H2O : < 0.1 mg/mL (insoluble)
Epothilone D	HY-15278	189453-10-9	491.68	O=C(O[C@@H](C/C=C(CCC[C@@H]([C@@H]([C@H](C1=O)C)O)C)/C)/C(C)=C/C2=CSC(C)=N2)C[C@@H](C1(C)C)O	Antibiotic; Bacterial; Fungal; Microtubule/Tubulin	Anti-infection; Cell Cycle/DNA Damage; Cytoskeleton	Epothilone D (KOS 862) is a potent microtubule stabilizer.	Free Base	DMSO : ≥ 100 mg/mL (203.38 mM)
Pentamidine (isethionate)	HY-B0537B	140-64-7	592.68	N=C(C1=CC=C(OCCCCCOC2=CC=C(C(N)=N)C=C2)C=C1)N.OCCS(=O)(O)=O.OCCS(=O)(O)=O	Antibiotic; Bacterial; Fungal; Parasite; Phosphatase	Anti-infection; Metabolic Enzyme/Protease	Pentamidine isethionate (MP-601205 isethionate) is an antimicrobial agent and interferes with DNA biosynthetics. Pentamidine isethionate inhibits parasite Leishmania infantum with an IC50 of 2.5 μM. Pentamidine isethionate is a potent and selective protein tyrosine phosphatases (PTPases) and phosphatase of regenerating liver (PRL) inhibitor. Pentamidine isethionate has the potential for Gambian t…	Isethionate	H2O : 100 mg/mL (168.73 mM; Need ultrasonic); DMSO : 100 mg/mL (168.73 mM; Need ultrasonic)
Loteprednol Etabonate	HY-17358	82034-46-6	466.95	O=C1C=C[C@@]2(C)C(CC[C@]3([H])[C@]2([H])[C@@H](O)C[C@@]4(C)[C@@]3([H])CC[C@]4(OC(OCC)=O)C(OCCl)=O)=C1	Antibiotic; Bacterial; Glucocorticoid Receptor	Anti-infection; GPCR/G Protein	Loteprednol etabonate (LE) is an orally active "soft" steroid belonging to a unique class of glucocorticoids. Loteprednol etabonate (LE) exhibits anti-inflammatory activity and has been used in optometry and ophthalmology[1][2][3].	Free Base	DMSO : ≥ 45 mg/mL (96.37 mM)
6-Diazo-5-oxo-L-nor-Leucine	HY-108357	157-03-9	171.15	N[C@@H](CCC(C=[N+]=[N-])=O)C(O)=O	Antibiotic; Bacterial; Glutaminase; Influenza Virus	Anti-infection; Metabolic Enzyme/Protease	L-6-Diazo-5-oxonorleucine (L-6-Diazo-5-oxonorleucine) is a glutaminases antagonist with a Ki of 6 μM. L-6-Diazo-5-oxonorleucine exhibits analgesic, antibacterial, antiviral and anticancer properties. L-6-Diazo-5-oxonorleucine displays genetic toxicity in vitro. L-6-Diazo-5-oxonorleucine decreases the self-renewal potential and metastatic ability of tumor cell[1][2][3][4].	Free Acid	10 mM in DMSO
Aprepitant	HY-10052	170729-80-3	534.43	O=C1NC(CN2[C@H]([C@@H](O[C@@H](C3=CC(C(F)(F)F)=CC(C(F)(F)F)=C3)C)OCC2)C4=CC=C(F)C=C4)=NN1	Antibiotic; Bacterial; HIV; Neurokinin Receptor	Anti-infection; GPCR/G Protein; Neuronal Signaling	Aprepitant (MK-0869) is a selective and high-affinity neurokinin 1 receptor antagonist with a Kd of 86 pM.	Free Base	DMSO : ≥ 100 mg/mL (187.12 mM)
Rifampicin	HY-B0272	13292-46-1	822.94	OC(C(/C=N/N1CCN(C)CC1)=C(NC(/C(C)=C\C=C\[C@@H]([C@@H]([C@@H](C)[C@H]2O)O)C)=O)C(O)=C3C(O)=C4C)=C3C5=C4O[C@](C)(O/C=C/[C@@H]([C@H]([C@@]([C@@H]2C)([H])OC(C)=O)C)OC)C5=O	Antibiotic; Bacterial; Influenza Virus	Anti-infection	Rifampicin is a potent and broad spectrum antibiotic against bacterial pathogens. Rifampicin has anti-influenza virus activities.	Free Base	H2O : < 0.1 mg/mL (insoluble); DMSO : 50 mg/mL (60.76 mM; Need ultrasonic)
Doxycycline (hyclate)	HY-N0565B	24390-14-5	512.94	O=C(C(C1=O)=C(O)[C@@H](N(C)C)[C@]2([H])[C@@H](O)[C@]3([H])[C@@H](C)C4=C(C(C3=C(O)[C@@]21O)=O)C(O)=CC=C4)N.Cl.[0.5H2O].[0.5C2H6O]	Antibiotic; Bacterial; MMP	Anti-infection; Metabolic Enzyme/Protease	Doxycycline (hyclate) (Doxycycline hydrochloride hemiethanolate hemihydrate), an antibiotic, is an orally active and broad-spectrum metalloproteinase (MMP) inhibitor[1].	Hydrochloride	H2O : 30 mg/mL (58.49 mM; Need ultrasonic)
Ornidazole	HY-B0508	16773-42-5	219.63	CC1=NC=C([N+]([O-])=O)N1CC(CCl)O	Antibiotic; Bacterial; Parasite	Anti-infection	Ornidazole(Ro 7-0207) is a 5-nitroimidazole derivative with antiprotozoal and antibacterial properties against anaerobic bacteria. Target: Antibacterial; Antiparasitic Ornidazole is a drug that cures some protozoan infections. Ornidazole 1 g/day is effective for the prevention of recurrence of Crohn's disease after ileocolonic resection [1]. Ornidazole is converted to reduction products that inte…	Free Base	H2O : 10 mg/mL (45.53 mM; Need ultrasonic); DMSO : ≥ 100 mg/mL (455.31 mM)
Sulfadiazine	HY-B0273	68-35-9	250.28	O=S(C1=CC=C(N)C=C1)(NC2=NC=CC=N2)=O	Antibiotic; Bacterial; Parasite	Anti-infection	Sulfadiazine belongs to the class of sulfonamide antibiotics that are used for veterinary purposes worldwide, mainly in pig production. Sulfadiazine is also used for toxoplasmosis[1][2].	Free Base	DMSO : ≥ 50 mg/mL (199.78 mM); H2O : < 0.1 mg/mL (insoluble)
Nifuratel	HY-A0059	4936-47-4	285.28	O=C1OC(CSC)CN1/N=C/C2=CC=C([N+]([O-])=O)O2	Antibiotic; Bacterial; Parasite	Anti-infection	Nifuratel(NF 113, SAP 113) is a broad antibacterial spectrum agent, which is used as an antibacterial, antifungal, and antiprotozoal (Trichomonas)._x000D_ IC50 Value: 0.125-1 μg/mL(MIC, A. vaginae) [1]_x000D_ Target: Antibacterial; Antiprotozoal _x000D_ in vitro: In vitro, nifuratel is able to inhibit the growth of A. vaginae, with a MIC range of 0.125-1 μg/mL; it is active against G. vaginalis a…	Free Base	DMSO : 50 mg/mL (175.27 mM; Need ultrasonic)
Spiramycin	HY-100593	8025-81-8	843.05	O[C@H](C1)[C@H](OC)[C@@H](O[C@H]2[C@H](O)[C@@H](N(C)C)[C@H](O[C@@H]3O[C@@H](C)[C@H](O)[C@@](O)(C)C3)[C@@H](C)O2)[C@@H](CC=O)C[C@@H](C)[C@@H](O[C@@H]4O[C@H](C)[C@@H](N(C)C)CC4)/C=C/C=C/C[C@@H](C)OC1=O	Antibiotic; Bacterial; Parasite	Anti-infection	Spiramycin (Rovamycin) is a macrolide antibiotic produced by Streptomyces ambofaciens with against bacteria and Toxoplasma gondii activities, and also has antiparasitic effect. Spiramycin is composed of a 16-member lactone ring, on which three sugars (mycaminose, forosamine, and mycarose) are attached[1][2].	Free Base	DMSO : ≥ 100 mg/mL (118.62 mM)
SQ109	HY-14989	502487-67-4	330.55	C/C(C)=C/CC/C(C)=C/CNCCNC1[C@H]2C[C@H]3C[C@@H]1C[C@H](C3)C2	Antibiotic; Bacterial; Parasite	Anti-infection	SQ109 is a potent inhibitor of the trypomastigote form of the parasite, with IC50 for cell killing of 50±8 nM. SQ109, targets MmpL3, is an antitubercular agent.	Free Base	DMSO : ≥ 25 mg/mL (75.63 mM)
Sulfalene	HY-A0130	152-47-6	280.30	O=S(C1=CC=C(N)C=C1)(NC2=NC=CN=C2OC)=O	Antibiotic; Bacterial; Parasite	Anti-infection	Sulfalene (Sulfametopyrazine) is an antimalarial agent. Sulfalene is also a long-acting sulfonamide antibacterial.	Free Base	DMSO : 100 mg/mL (356.76 mM; Need ultrasonic and warming)
Clindamycin (phosphate)	HY-B1064	24729-96-2	504.96	CCC[C@H]1CN(C)[C@H](C(N[C@@]([H])([C@@]2([H])O[C@H](SC)[C@H](OP(O)(O)=O)[C@@H](O)[C@H]2O)[C@@H](Cl)C)=O)C1	Antibiotic; Bacterial; Parasite	Anti-infection	Clindamycin phosphate is an antibiotic, which blocks the ribosomes of microorganisms. It is usually used to treat infections with anaerobic bacteria, can also be used to treat protozoal diseases, such as malaria.	Free Acid	H2O : ≥ 320 mg/mL (633.71 mM)
Rifamycin S	HY-125365	13553-79-2	695.75	O=C1C2=C(C(C=C3NC(/C(C)=C/C=C/[C@H](C)[C@H](O)[C@@H](C)[C@@H](O)[C@H]4C)=O)=O)C(C3=O)=C(O)C(C)=C2O[C@@]1(O/C=C/[C@@H]([C@H]([C@@]4([H])OC(C)=O)C)OC)C	Antibiotic; Bacterial; Reactive Oxygen Species	Anti-infection; Immunology/Inflammation; Metabolic Enzyme/Protease; NF-κB	Rifamycin S is a quinone and an antibiotic agnet against Gram-positive bacteria (including MRSA). Rifamycin S is the oxidized forms of a reversible oxidation-reduction system involving two electrons. Rifamycin S generates reactive oxygen species (ROS) and inhibits microsomal lipid peroxidation. Rifamycin S can be used for tuberculosis and leprosy[1][2][3].		DMSO : 250 mg/mL (359.32 mM; Need ultrasonic)
Dapsone	HY-B0688	80-08-0	248.30	O=S(C1=CC=C(N)C=C1)(C2=CC=C(N)C=C2)=O	Antibiotic; Bacterial; Reactive Oxygen Species	Anti-infection; Immunology/Inflammation; Metabolic Enzyme/Protease; NF-κB	Dapsone is a sulfone active against a wide range of bacteria but mainly employed for its actions against mycobacterium leprae._x000D_ Target: Antibacterial_x000D_ Dapsone is an antibacterial most commonly used in combination with rifampicin and clofazimine as multidrug therapy (MDT) for the treatment of Mycobacterium leprae infections (leprosy). Dapsone antagonized all of the I/R end points measu…	Free Base	DMSO : 100 mg/mL (402.74 mM; Need ultrasonic)
Cephradine	HY-B1156	38821-53-3	349.40	O=C(C(N12)=C(C)CS[C@]2([H])[C@H](NC([C@H](N)C3=CCC=CC3)=O)C1=O)O	Antibiotic; Bacterial; TOPK	Anti-infection; Cell Cycle/DNA Damage	Cephradine (Cefradine) is the first-generation broad-spectrum cephalosporin antibiotic, which also acts as an inhibitor of TOPK (T-LAK cell-originated protein kinase) and suppresses skin inflammation induced by excessive solar ultraviolet[1].	Free Acid	DMSO : ≥ 3.6 mg/mL (10.30 mM); H2O : 8.33 mg/mL (23.84 mM; Need ultrasonic)
Nalidixic acid	HY-B0398	389-08-2	232.24	O=C(C1=CN(CC)C2=C(C=CC(C)=N2)C1=O)O	Antibiotic; Bacterial; Topoisomerase	Anti-infection; Cell Cycle/DNA Damage	Nalidixic acid, a quinolone antibiotic, is effective against both gram-positive and gram-negative bacteria. Nalidixic acid acts in a bacteriostatic manner in lower concentrations and is bactericidal in higher concentrations. Nalidixic acid inhibits a subunit of DNA gyrase and topoisomerase IV and reversibly blocks DNA replication in susceptible bacteria[1].	Free Acid	DMSO : 6 mg/mL (25.84 mM; Need ultrasonic); H2O : 5 mg/mL (21.53 mM; ultrasonic and warming and heat to 80°C)
Gatifloxacin (hydrochloride)	HY-10581A	121577-32-0	411.86	CC1NCCN(C2=C(F)C=C3C(N(C4CC4)C=C(C(O)=O)C3=O)=C2OC)C1.Cl	Antibiotic; Bacterial; Topoisomerase	Anti-infection; Cell Cycle/DNA Damage	Gatifloxacin hydrochloride (AM-1155; BMS-206584; PD135432) is a potent fluoroquinolone antibiotic with broad-spectrum antibacterial activity. Gatifloxacin hydrochloride inhibits bacterial type II topoisomerases (IC50=13.8 μg/ml for S. aureus topoisomerase IV) and E. coli DNA gyrase (IC50 = 0.109 μg/ml)[1]. Gatifloxacin hydrochloride can be used to treat bacterial conjunctivitis?in vivo.	Hydrochloride	DMSO : 5 mg/mL (12.14 mM; Need ultrasonic); H2O : 10 mg/mL (24.28 mM; Need ultrasonic)
Gatifloxacin	HY-10581	112811-59-3	375.39	CC1NCCN(C2=C(F)C=C3C(N(C4CC4)C=C(C(O)=O)C3=O)=C2OC)C1	Antibiotic; Bacterial; Topoisomerase	Anti-infection; Cell Cycle/DNA Damage	Gatifloxacin (AM-1155; BMS-206584; PD135432) is a potent fluoroquinolone antibiotic with broad-spectrum antibacterial activity. Gatifloxacin inhibits bacterial type II topoisomerases (IC50=13.8 μg/ml for S. aureus topoisomerase IV) and E. coli DNA gyrase (IC50=0.109 μg/ml)[1]. Gatifloxacin can be used to treat bacterial conjunctivitis?in vivo.	Free Acid	H2O : 1 mg/mL (2.66 mM; Need ultrasonic); DMSO : 2 mg/mL (5.33 mM; Need ultrasonic)
Ganciclovir	HY-13637	82410-32-0	255.23	O=C1NC(N)=NC2=C1N=CN2COC(CO)CO	Antibiotic; CMV; HSV	Anti-infection	Ganciclovir (BW 759) is an orally active nucleoside analogue with antiviral activity in vitro against members of the herpes group and some other DNA viruses. Ganciclovir inhibits the in vitro replication of human herpes viruses (HSV 1 and 2, cytomegalovirus) and adenovirus serotypes 1, 2, 4, 6, 8, 10, 19, 22 and 28. Ganciclovir has an IC50 of 5.2 μM for feline herpesvirus type-1 (FHV-1)[1][2][3].	Free Base	H2O : 3.67 mg/mL (14.38 mM; Need ultrasonic); DMSO : 60 mg/mL (235.08 mM; Need ultrasonic)
Isavuconazole	HY-14273	241479-67-4	437.47	FC1=CC=C(F)C=C1[C@](CN2C=NC=N2)(O)[C@@H](C)C3=NC(C4=CC=C(C#N)C=C4)=CS3	Antibiotic; Cytochrome P450; Fungal	Anti-infection; Metabolic Enzyme/Protease	Isavuconazole (BAL-4815) is a triazole prodrug with antifungal activity against yeasts, molds, and dimorphic fungi. Isavuconazole inhibits ergosterol biosynthesis and results in the disruption of fungal membrane structure and function. Isavuconazole is a moderate inhibitor of CYP3A4.	Free Base	DMSO : ≥ 50 mg/mL (114.29 mM)
Atovaquone	HY-13832	95233-18-4	366.84	O=C1C([C@H]2CC[C@H](C3=CC=C(Cl)C=C3)CC2)=C(O)C(C4=C1C=CC=C4)=O	Antibiotic; Cytochrome P450; Parasite	Anti-infection; Metabolic Enzyme/Protease	Atovaquone (Atavaquone) is a potent, selective and orally active inhibitor of the parasite’s mitochondrial cytochrome?bc1?complex. Atovaquone is against human and ?P. falciparum?cytochrome?bc1?activity with IC50 values of 460 nM and 2.0 nM, respectively. Atovaquone is an antimalarial agent and has the potential for the investigation of neumocystis pneumonia, toxoplasmosis, malaria, and babesia[1]…	Free Base	H2O : < 0.1 mg/mL (insoluble); DMSO : 8.33 mg/mL (22.71 mM; Need ultrasonic)
Bleomycin (sulfate)	HY-17565	9041-93-4	1512.62	NC(C[C@H](NC[C@@H](N)C(N)=O)C1=NC(N)=C(C)C(C(N[C@H](C(N[C@@H](C)[C@@H]([C@@H](C)C(N[C@@H](C(NCCC2=NC(C3=NC(C(NCCC[S+](C)C)=O)=CS3)=CS2)=O)[C@H](O)C)=O)O)=O)C(C4=CNC=N4)O[C@@H]5[C@]([H])(O[C@@H]6[C@@H](O)[C@@H](OC(N)=O)[C@H](O)[C@@H](CO)O6)[C@H](O)[C@@H](O)[C@@H](CO)O5)=O)=N1)=O.[O-]S(=O)(O)=O	Antibiotic; DNA/RNA Synthesis	Anti-infection; Cell Cycle/DNA Damage	Bleomycin sulfate is a DNA synthesis inhibitor. Bleomycin hydrochloride is a DNA damaging agent. Bleomycin sulfate is an antitumor antibiotic[1].	Sulfate	DMF : < 1 mg/mL (insoluble); H2O : 255 mg/mL (168.58 mM; Need ultrasonic and warming); DMSO : 16.67 mg/mL (11.02 mM; Need ultrasonic)
10-Undecenoic acid	HY-B0914	112-38-9	184.28	C=CCCCCCCCCC(O)=O	Antibiotic; Endogenous Metabolite; Fungal	Anti-infection; Metabolic Enzyme/Protease	10-Undecenoic acid was used as a starting reagent in the syntheses of Pheromone (11Z)-hexadecenal.	Free Acid	DMSO : ≥ 50 mg/mL (271.33 mM)
Natamycin	HY-B0133	7681-93-8	665.73	OC([C@H]1[C@@](C[C@H](/C=C/C=C/C=C/C=C/C[C@@H](C)OC2=O)O[C@@](O[C@H](C)[C@@H](O)[C@@H]3N)([H])[C@H]3O)([H])O[C@](O)(C[C@H](C[C@]4([H])[C@@H](/C=C/2)O4)O)C[C@@H]1O)=O	Antibiotic; Endogenous Metabolite; Fungal	Anti-infection; Metabolic Enzyme/Protease	Natamycin (pimaricin) is an antifungal macrolide polyene that binds to cell membrane sterols. Target: Antifungal Natamycin (INN), also known as pimaricin and sometimes sold as Natacyn, is a naturally occurring antifungal agent produced during fermentation by the bacterium Streptomyces natalensis, commonly found in soil. Natamycin has a very low solubility in water; however, natamycin is effective…	Free Acid	DMSO : 16.67 mg/mL (25.04 mM; ultrasonic and adjust pH to 6 with HCl); H2O : < 0.1 mg/mL (insoluble)
Amphotericin B	HY-B0221	1397-89-3	924.08	C[C@H]([C@@H](O)[C@@H](C)[C@H](C)OC1=O)/C=C/C=C/C=C/C=C/C=C/C=C/C=C/[C@H](O[C@]2([H])O[C@H](C)[C@@H](O)[C@H](N)[C@@H]2O)C[C@@]3([H])[C@H](C(O)=O)[C@@H](O)C[C@](C[C@@H](O)C[C@@H](O)[C@H](O)CC[C@@H](O)C[C@@H](O)C1)(O)O3	Antibiotic; Fungal	Anti-infection	Amphotericin B is a polyene antifungal agent against a wide variety of fungal pathogens. It binds irreversibly to ergosterol, resulting in disruption of membrane integrity and ultimately cell death.	Free Acid	DMSO : ≥ 100 mg/mL (108.22 mM); H2O : < 0.1 mg/mL (insoluble)
Butenafine (Hydrochloride)	HY-17396	101827-46-7	353.93	CN(CC1=CC=C(C(C)(C)C)C=C1)CC2=C3C=CC=CC3=CC=C2.[H]Cl	Antibiotic; Fungal	Anti-infection	Butenafine Hydrochloride (KP363 Hydrochloride) is a synthetic benzylamine antifungal, works by inhibiting the synthesis of sterols by inhibiting squalene epoxidase.	Hydrochloride	H2O : 1 mg/mL (2.83 mM; Need ultrasonic); DMSO : 25 mg/mL (70.64 mM; Need ultrasonic)
Micafungin (sodium)	HY-16321	208538-73-2	1292.26	O=S(OC1=CC([C@H](O)[C@@H](O)C(NC(C2N(C(C(NC([C@]([H])(C[C@@H](O)[C@@H](O)NC(C3N(C(C([C@H](O)CC(N)=O)N4)=O)C[C@H](C)[C@@H]3O)=O)NC(C5=CC=C(C6=NOC(C7=CC=C(OCCCCC)C=C7)=C6)C=C5)=O)=O)[C@H](O)C)=O)C[C@H](O)C2)=O)C4=O)=CC=C1O)(O[Na])=O	Antibiotic; Fungal	Anti-infection	Micafungin sodium (FK 463 sodium) is an antifungal agent which inhibits 1, 3-beta-D-glucan synthesis.	Sodium	DMSO : ≥ 32 mg/mL (24.76 mM)
Fenticonazole (Nitrate)	HY-B0359	73151-29-8	518.41	[O-][N+](O)=O.ClC1=CC=C(C(OCC2=CC=C(SC3=CC=CC=C3)C=C2)CN4C=CN=C4)C(Cl)=C1	Antibiotic; Fungal	Anti-infection	Fenticonazole Nitrate is an azole antifungal agent._x000D_ Target: Antifungal_x000D_ Fenticonazole is an azole antifungal drug, used locally as the nitrate in the treatment of vulvovaginal candidiasis. It is active against a range of organisms including dermatophyte pathogens, Malassezia furfur, and Candida albicans. Application of fenticonazole nitrate 1 g intravaginal ovules on 2 alternate days…	Nitrate	DMSO : ≥ 100 mg/mL (192.90 mM)
10-Undecenoic acid (zinc salt)	HY-B0914A	557-08-4	431.91	C=CCCCCCCCCC([O-])=O.C=CCCCCCCCCC([O-])=O.[Zn+2]	Antibiotic; Fungal	Anti-infection	10-Undecenoic acid zinc salt is a natural or synthetic fungistatic fatty acid, is used topically in creams against fungal infections, eczemas, ringworm, and other cutaneous conditions. The zinc provides an astringent action.	Zinc	DMSO : ≥ 4.4 mg/mL (10.19 mM)
Tioconazole	HY-B0319	65899-73-2	387.71	ClC1=CC=C(C(OCC2=C(Cl)SC=C2)CN3C=CN=C3)C(Cl)=C1	Antibiotic; Fungal	Anti-infection	Tioconazole (UK-20349) is an antifungal medication.	Free Base	H2O : < 0.1 mg/mL (insoluble); DMSO : ≥ 100 mg/mL (257.92 mM)
Fluconazole	HY-B0101	86386-73-4	306.27	FC1=CC=C(C(O)(CN2C=NC=N2)CN3C=NC=N3)C(F)=C1	Antibiotic; Fungal	Anti-infection	Fluconazole is a triazole antifungal drug used in the treatment and prevention of superficial and systemic fungal infections._x000D_ Target: Antifungal_x000D_ Fluconazole is a triazole antifungal intended for oral treatment of superficial and systemic mycoses. In tests done in standard mycological media, the compound had minimal inhibitory concentrations against pathogenic Candida species that we…	Free Base	H2O : 2 mg/mL (6.53 mM; Need ultrasonic); DMSO : ≥ 100 mg/mL (326.51 mM)
Flucytosine	HY-B0139	2022-85-7	129.09	O=C1NC=C(F)C(N)=N1	Antibiotic; Fungal	Anti-infection	Flucytosine (5-Fluorocytosine, 5-FC, Ancobon), a fluorinated pyrimidine analogue, is an antifungal drug. Target: antifungal Flucytosine, or 5-fluorocytosine, a fluorinated pyrimidine analogue, is a synthetic antimycotic drug. It is structurally related to the cytostatic fluorouracil and to floxuridine. It is available in oral and in some countries also in injectable form. A common brand name is A…	Free Base	DMSO : 16.67 mg/mL (129.13 mM; Need ultrasonic); H2O : 6.67 mg/mL (51.67 mM; Need ultrasonic)
Naftifine (hydrochloride)	HY-B0518A	65473-14-5	323.86	CN(C/C=C/C1=CC=CC=C1)CC2=CC=CC3=CC=CC=C23.Cl	Antibiotic; Fungal	Anti-infection	Naftifine hydrochloride is a synthetic, broad spectrum, antifungal agent._x000D_ Target: Antifungal_x000D_ Naftifine exhibits an interesting in vitro spectrum of activity against dermatophytes (38 strains; minimal inhibitory concentration (MIC) range 0.1 to 0.2 mg/mL), aspergilli (6 strains; MIC range, 0.8 to 12.5 mg/mL), Sporothrix schenckii (2 strains; MICs, 0.8 and 1.5 mg/mL), and yeasts of th…	Hydrochloride	Ethanol : 25 mg/mL (77.19 mM; Need ultrasonic); DMSO : 100 mg/mL (308.78 mM; Need ultrasonic)
Tavaborole	HY-10980	174671-46-6	151.93	OB1OCC2=CC(F)=CC=C21	Antibiotic; Fungal	Anti-infection	Tavaborole (AN-2690) is an antifungal agent with activity against Trichophyton species, in a topical solution formulation for the potential treatment of onychomycosis.	Free Base	DMSO : ≥ 100 mg/mL (658.20 mM)
Nystatin	HY-17409	1400-61-9	926.09	C[C@@H]1OC(C[C@H](O)C[C@H](O)C[C@H](O)CC[C@@H](O)[C@H](O)C[C@@](O)(O[C@H]2C[C@H](/C=C/C=C/C=C/C=C/CC/C=C/C=C/[C@@H]([C@@H](O)[C@H]1C)C)O[C@H]3[C@@H](O)[C@@H](N)[C@H](O)[C@@H](C)O3)C[C@H](O)[C@H]2C(O)=O)=O.[Nystatin A1]	Antibiotic; Fungal	Anti-infection	Nystatin is an orally active polyene antifungal antibiotic effective against yeast and mycoplasma. Nystatin increases the permeability of plasma membranes to small monovalent ions, including chloridion[1][2]. Nystatin is a cholesterol-sequestering agent[3], partially prevents Oxaliplatin-induced lipid raft aggregation, DR4 and DR5 clustering, and thereby reduces apoptosis[5].	Free Acid	DMSO : 50 mg/mL (53.99 mM; Need ultrasonic)
Carboxin	HY-B2064	5234-68-4	235.30	O=C(C1=C(C)OCCS1)NC2=CC=CC=C2	Antibiotic; Fungal	Anti-infection	Carboxin (Carboxine) is a systemic agricultural fungicide and seed protectant.	Free Base	DMSO : ≥ 100 mg/mL (424.99 mM)
Oxiconazole nitrate	HY-B1324	64211-46-7	492.14	[O-][N+](O)=O.ClC1=CC=C(/C(CN2C=CN=C2)=N/OCC3=CC=C(Cl)C=C3Cl)C(Cl)=C1	Antibiotic; Fungal	Anti-infection	Oxiconazole nitrate is a broad spectrum antifungal which can inhibit the growth of T. tonsurans and T. rubrum with MIC90s of 0.25 and 0.5 μg/mL, respectively.	Nitrate	DMSO : ≥ 100 mg/mL (203.19 mM)
Luliconazole	HY-14283	187164-19-8	354.28	ClC1=CC(Cl)=CC=C1[C@@H]2CS/C(S2)=C(C#N)\N3C=CN=C3	Antibiotic; Fungal	Anti-infection	Luliconazole(NND 502) is an azole antifungal indicated for the topical treatment of interdigital tinea pedis._x000D_ IC50 Value: _x000D_ Target: Antifungal_x000D_ Luliconazole is an antifungal that belongs to the azole class. Although the exact mechanism of action against dermatophytes is unknown, luliconazole appears to inhibit ergosterol synthesis by inhibiting the enzyme lanosterol demethylase…	Free Base	DMSO : ≥ 41 mg/mL (115.73 mM)
Bifonazole	HY-B0301	60628-96-8	310.39	N1(C(C2=CC=C(C3=CC=CC=C3)C=C2)C4=CC=CC=C4)C=CN=C1	Antibiotic; Fungal	Anti-infection	Bifonazole (Bay H-4502) is an imidazole antifungal drug.	Free Base	H2O : < 0.1 mg/mL (insoluble); DMSO : 33.33 mg/mL (107.38 mM; Need ultrasonic)
Amorolfine (hydrochloride)	HY-B0238	78613-38-4	353.97	C[C@@H]1O[C@H](C)CN(CC(C)CC2=CC=C(C(C)(C)CC)C=C2)C1.Cl	Antibiotic; Fungal	Anti-infection	Amorolfine hydrochloride (Ro 14-4767/002) is a antifungal reagent. Target: Antifungal Amorolfine is an antifungal showing activity against fungi pathogenic to plants, animals and humans. Amorolfine possesses a broad antifungal spectrum including dermatophytes, yeasts, dimorphic fungi and moulds and is not only fungistatic but fungicidal against most species [1]. At 0.2, 2 and 5 micrograms/ml amor…	Hydrochloride	DMSO : 12.5 mg/mL (35.31 mM; Need ultrasonic); H2O : 3.33 mg/mL (9.41 mM; Need ultrasonic)
Anidulafungin	HY-13553	166663-25-8	1140.24	OC1CC(N2C1)C(NC(C(O)C(O)C3=CC=C(O)C=C3)C(NC(C(C)O)C(N4C(C(O)C(C)C4)C(NC(O)C(O)CC(NC(C5=CC=C(C6=CC=C(C7=CC=C(OCCCCC)C=C7)C=C6)C=C5)=O)C(NC(C(O)C)C2=O)=O)=O)=O)=O)=O	Antibiotic; Fungal	Anti-infection	Anidulafungin is a new semisynthetic echinocandin with antifungal potency.	Free Base	DMSO : ≥ 30 mg/mL (26.31 mM)
Ribavirin	HY-B0434	36791-04-5	244.20	O[C@H]1[C@H](N2N=C(C(N)=O)N=C2)O[C@H](CO)[C@H]1O	Antibiotic; HCV; RSV	Anti-infection	Ribavirin (ICN-1229) is an antiviral agent against a broad spectrum of viruses including HCV, HIVl, and RSV.	Free Base	H2O : 100 mg/mL (409.50 mM; Need ultrasonic); DMSO : 100 mg/mL (409.50 mM; Need ultrasonic)
Sulfadoxine	HY-B0439	2447-57-6	310.33	O=S(NC1=NC=NC(OC)=C1OC)(C2=CC=C(N)C=C2)=O	Antibiotic; HIV; Parasite	Anti-infection	Sulfadoxine(Sulphadoxine) is a long acting sulfonamide that is used, usually in combination with other drugs, for respiratory, urinary tract and malarial infections. Sulfadoxine inhibits HIV replication in peripheral blood mononuclear cells.	Free Base	DMSO : ≥ 100 mg/mL (322.24 mM); H2O : < 0.1 mg/mL (insoluble)
Valacyclovir (hydrochloride)	HY-17425A	124832-27-5	360.80	N[C@@H](C(C)C)C(OCCOCN1C=NC2=C1N=C(N)NC2=O)=O.Cl	Antibiotic; HSV	Anti-infection	Valacyclovir hydrochloride is an antiviral drug used in the management of herpes simplex, herpes zoster, and herpes B. Target: HSV Valacyclovir is an antiviral drug used in the management of herpes simplex, herpes zoster, and herpes B. VACV uptake was concentration dependent and saturable with a Michaelis-Menten constant and maximum velocity of 1.64 +/- 0.06 mM and 23.34 +/- 0.36 nmol/mg protein/…	Hydrochloride	DMSO : 25 mg/mL (69.29 mM; Need ultrasonic)
Vidarabine	HY-B0277	5536-17-4	267.24	O[C@@H]([C@@H]1O)[C@@H](O[C@@H]1CO)N2C(N=CN=C3N)=C3N=C2	Antibiotic; HSV; Nucleoside Antimetabolite/Analog	Anti-infection; Cell Cycle/DNA Damage	Vidarabine (Ara-A) an antiviral drug which is active against herpes simplex and varicella zoster viruses[1][2]. Vidarabine has IC50s of 9.3 μg/ml for HSV-1 and 11.3 μg/ml for HSV-2[2].	Free Base	H2O : < 0.1 mg/mL (insoluble); DMSO : 50 mg/mL (187.10 mM; Need ultrasonic)
Zanamivir	HY-13210	139110-80-8	332.31	NC(N[C@@H]1[C@H]([C@@]([H])(OC(C(O)=O)=C1)[C@@H]([C@@H](CO)O)O)NC(C)=O)=N	Antibiotic; Influenza Virus	Anti-infection	Zanamivir is an influenza viral neuraminidase inhibitor with IC50 values of 0.95 nM and 2.7 nM for influenza A and B, respectively.	Free Acid	H2O : ≥ 33.33 mg/mL (100.30 mM)
Dimetridazole	HY-B1244	551-92-8	141.13	O=[N+](C1=CN=C(C)N1C)[O-]	Antibiotic; Parasite	Anti-infection	Dmetridazole (1,2-Dimethyl-5-nitroimidazole), a nitroimidazole-based antibiotic, combats protozoan infections[1].	Free Base	DMSO : 50 mg/mL (354.28 mM; Need ultrasonic)
Diclazuril	HY-B0357	101831-37-2	407.64	O=C(NC1=O)N(N=C1)C2=CC(Cl)=C(C(C#N)C3=CC=C(Cl)C=C3)C(Cl)=C2	Antibiotic; Parasite	Anti-infection	Diclazuril (R-64433) is an anti-coccidial drug.	Free Base	DMSO : 25 mg/mL (61.33 mM; Need ultrasonic)
Moxidectin	HY-B0777	113507-06-5	639.82	C/C([C@H]([C@H](/C1=N/OC)C)O[C@]2(C1)C[C@](OC([C@@](C=C(C)[C@@H](O)[C@@]3([H])OC/C4=C\C=C\[C@H](C)C5)([H])[C@@]34O)=O)([H])C[C@](C/C=C5\C)([H])O2)=C\C(C)C	Antibiotic; Parasite	Anti-infection	Moxidectin(ProHeart 6; CL301423; Cydectin) is an anthelmintic drug which kills parasitic worms (helminths), and is used for the prevention and control of heartworm and intestinal worms._x000D_ IC50 value:_x000D_ Target: Anti-parasitic_x000D_ Moxidectin is a semisynthetic derivative of nemadectin, which is produced by fermentation by Streptomyces cyano-griseus. Moxidectin treats and controls some …	Free Base	DMSO : 100 mg/mL (156.29 mM; Need ultrasonic); H2O : < 0.1 mg/mL (insoluble)
Nimorazole	HY-16349	6506-37-2	226.23	O=[N+](C1=CN=CN1CCN2CCOCC2)[O-]	Antibiotic; Parasite	Anti-infection	Nimorazole (K-1900) is a nitroimidazole anti-infective.	Free Base	DMSO : 33.33 mg/mL (147.33 mM; Need ultrasonic)
Praziquantel	HY-B0244	55268-74-1	312.41	O=C1CN(C(C2CCCCC2)=O)CC3N1CCC4=C3C=CC=C4	Antibiotic; Parasite	Anti-infection	Praziquantel is a racemic mixture, which is composed of (R)-Praziquantel and (S)- Praziquantel. Praziquantel is safe and has been used for the research of schistosomiasis[1].	Free Base	H2O : < 0.1 mg/mL (insoluble); DMSO : 50 mg/mL (160.05 mM; Need ultrasonic)
Toltrazuril	HY-B0175	69004-03-1	425.38	O=C(N(C1=CC=C(OC2=CC=C(SC(F)(F)F)C=C2)C(C)=C1)C(N3)=O)N(C)C3=O	Antibiotic; Parasite	Anti-infection	Toltrazuril (BAY-i 9142) is an antiprotozoal agent that acts upon Coccidia parasites.	Free Base	DMSO : ≥ 100 mg/mL (235.08 mM)
Pyrantel (tartrate)	HY-12641	33401-94-4	356.39	CN1CCCN=C1/C=C/C2=CC=CS2.O=C(O)[C@H](O)[C@@H](O)C(O)=O	Antibiotic; Parasite	Anti-infection	Pyrantel tartrate is an antinematodal thiophene; nicotinic receptor agonist and can elicit spastic muscle paralysis in parasitic worms due to prolonged activation of the excitatory nicotinic acetylcholine (nACh) receptors on body wall muscle.	Tartrate	DMSO : ≥ 34 mg/mL (95.40 mM)
Pyrantel (pamoate)	HY-12640	22204-24-6	594.68	O=C(C1=C(O)C(CC2=C3C=CC=CC3=CC(C(O)=O)=C2O)=C4C=CC=CC4=C1)O.CN5CCCN=C5/C=C/C6=CC=CS6	Antibiotic; Parasite	Anti-infection	Pyrantel pamoate is a deworming agent in the treatment of hookworms (all species) and roundworms in domesticated animal; acts as a depolarizing neuromuscular blocking agent.	Pamoate	DMSO : ≥ 35 mg/mL (58.86 mM)
Albendazole	HY-B0223	54965-21-8	265.33	O=C(OC)NC1=NC2=CC=C(SCCC)C=C2N1	Antibiotic; Parasite	Anti-infection	Albendazole is a member of the benzimidazole compounds used as a drug indicated for the treatment of a variety of worm infestations. Target: Antiparasitic Albendazole, marketed as Albenza (United States), Eskazole, Zentel, Andazol and Alworm, is a benzimidazole drug used for the treatment of a variety of parasitic worm infestations. Although this use is widespread in the United States, the U.S. F…	Free Base	H2O : < 0.1 mg/mL (insoluble); DMSO : 20 mg/mL (75.38 mM; Need ultrasonic)
Pafuramidine	HY-14932	186953-56-0	364.40	N=C(C1=CC=C(C2=CC=C(C3=CC=C(C(NOC)=N)C=C3)O2)C=C1)NOC	Antibiotic; Parasite	Anti-infection	Pafuramidine (DB289) is an orally bioavailable prodrug of furamidine, which has activity against Pneumocystis pneumonia. IC50 Value: 4.5 nM (In vitro inhibitory activity against Trypanosoma brucei rhodesiense) [4] Target: Antiparasitic DB289 (pafuramidine maleate; 2,5-bis[4-(N-methoxyamidino)phenyl]furan monomaleate) is a prodrug of DB75 (furamidine dihydrochloride; 2,5-bis(4-guanylphenyl)furan d…	Free Base	H2O : < 0.1 mg/mL (insoluble); DMSO : 33.33 mg/mL (91.47 mM; Need ultrasonic)
Secnidazole	HY-B1118	3366-95-8	185.18	OC(C)CN1C([N+]([O-])=O)=CN=C1C	Antibiotic; Parasite	Anti-infection	Secnidazole is a nitroimidazole anti-infective drug.	Free Base	DMSO : ≥ 30 mg/mL (162.00 mM)
Paromomycin (sulfate)	HY-B0956	1263-89-4	713.71	N[C@@H](C[C@H]1N)[C@@]([C@@H]([C@H]1O)O[C@@](O[C@H](CO)[C@H]2O[C@@]([C@@H]([C@@H](O)[C@@H]3O)N)([H])O[C@H]3CN)([H])[C@@H]2O)([H])O[C@H]([C@@H]([C@@H](O)[C@@H]4O)N)O[C@@H]4CO.O=S(O)(O)=O	Antibiotic; Parasite	Anti-infection	Paromomycin sulfate (Aminosidine sulfate) is effective as prophylaxis for cryptosporidiosis in dairy calves.	Sulfate	Ethanol : < 1 mg/mL (insoluble); H2O : 100 mg/mL (140.11 mM; ultrasonic and warming and heat to 80°C); DMSO : 1 mg/mL (1.40 mM; ultrasonic and warming and heat to 80°C)
Tetramisole (hydrochloride)	HY-B1194	5086-74-8	240.75	[H]Cl.C12=NC(C3=CC=CC=C3)CN1CCS2	Antibiotic; Parasite; Phosphatase	Anti-infection; Metabolic Enzyme/Protease	Tetramisole hydrochloride is an inhibitor of alkaline phosphatases, is a high purity antiparasitic.	Hydrochloride	DMSO : 10 mg/mL (41.54 mM; Need ultrasonic); H2O : 100 mg/mL (415.37 mM; Need ultrasonic)
Niclosamide	HY-B0497	50-65-7	327.12	O=C(NC1=CC=C([N+]([O-])=O)C=C1Cl)C2=CC(Cl)=CC=C2O	Antibiotic; Parasite; STAT	Anti-infection; JAK/STAT Signaling; Stem Cell/Wnt	Niclosamide (BAY2353)?is an orally bioavailable chlorinated salicylanilide, with anthelmintic and potential antineoplastic activity. Niclosamide (BAY2353) inhibits STAT3 with IC50 of 0.25 μM in HeLa cells and inhibits DNA replication in a cell-free assay.	Free Base	DMSO : 4.55 mg/mL (13.91 mM; Need ultrasonic); DMF : 5 mg/mL (15.28 mM; Need ultrasonic); H2O : < 0.1 mg/mL (insoluble)
Levoleucovorin (Calcium)	HY-13667	80433-71-2	511.50	O=C1C2=C(NC[C@H](CNC3=CC=C(C(N[C@H](C([O-])=O)CCC([O-])=O)=O)C=C3)N2C=O)NC(N)=N1.[Ca+2]	Antifolate	Cell Cycle/DNA Damage	Levoleucovorin calcium is the calcium salt of Levoleucovorin, which is the enantiomerically active form of folinic acid. IC50 value: Target: Levoleucovorin is used to treat or prevent toxic effects of methotrexate in people who have received methotrexate to treat bone cancer. Levoleucovorin is also used in combination chemotherapy with fluorouracil (5-FU) to treat colorectal cancer that has sprea…	Calcium	H2O : 26.5 mg/mL (51.81 mM; Need ultrasonic and warming)
Pralatrexate	HY-10446	146464-95-1	477.47	O=C(CC[C@H](NC(C1=CC=C(C=C1)C(CC#C)CC2=NC3=C(N=C(N=C3N=C2)N)N)=O)C(O)=O)O	Antifolate; Apoptosis	Apoptosis; Cell Cycle/DNA Damage	Pralatrexate is an antifolate and is a potent dihydrofolate reductasean (DHFR) inhibitor with a Ki of 13.4 pM. Pralatrexate is a substrate for folylpolyglutamate synthetase with improved cellular uptake and retention. Pralatrexate has antitumor activities and has the potential for relapsed/refractory T-cell lymphoma treatment[1][2][3][4].	Free Acid	DMSO : ≥ 50 mg/mL (104.72 mM)
Pemetrexed (disodium hemipenta hydrate)	HY-13781	357166-30-4	516.41	O=C(O[Na])CC[C@@H](C(O[Na])=O)NC(C1=CC=C(CCC2=CNC(N=C(N)N3)=C2C3=O)C=C1)=O.[2.5H2O]	Antifolate; Apoptosis; Autophagy	Apoptosis; Autophagy; Cell Cycle/DNA Damage	Pemetrexed disodium hemipenta hydrate is a novel antifolate, the Ki values of the pentaglutamate of LY231514 are 1.3, 7.2, and 65 nM for inhibits thymidylate synthase (TS), dihydrofolate reductase (DHFR), and glycinamide ribonucleotide formyltransferase (GARFT), respectively.	Sodium	H2O : ≥ 29 mg/mL (56.16 mM); DMSO : 2 mg/mL (3.87 mM; Need ultrasonic)
Pemetrexed (disodium)	HY-10820A	150399-23-8	471.37	O=C1NC(N)=NC2=C1C(CCC3=CC=C(C=C3)C(N[C@H](CCC(O[Na])=O)C(O[Na])=O)=O)=CN2	Antifolate; Apoptosis; Autophagy	Apoptosis; Autophagy; Cell Cycle/DNA Damage	Pemetrexed disodium (LY231514 disodium) is an antifolate, the Kis of the pentaglutamate of Pemetrexed disodium are 1.3, 7.2, and 65 nM for inhibits thymidylate synthase (TS), dihydrofolate reductase (DHFR), and glycinamide ribonucleotide formyltransferase (GARFT), respectively[1].	Sodium	H2O : ≥ 100 mg/mL (212.15 mM)
Pemetrexed	HY-10820	137281-23-3	427.41	O=C1NC(N)=NC2=C1C(CCC3=CC=C(C(N[C@H](C(O)=O)CCC(O)=O)=O)C=C3)=CN2	Antifolate; Autophagy	Autophagy; Cell Cycle/DNA Damage	Pemetrexed (LY231514) is an antifolate, the Ki values of the pentaglutamate of Pemetrexed (LY231514) are 1.3, 7.2, and 65 nM for inhibits thymidylate synthase (TS), dihydrofolate reductase (DHFR), and glycinamide ribonucleotide formyltransferase (GARFT), respectively[1].	Free Acid	DMSO : ≥ 100 mg/mL (233.97 mM)
Pyrimethamine	HY-18062	58-14-0	248.71	NC1=NC(N)=C(C2=CC=C(Cl)C=C2)C(CC)=N1	Antifolate; Parasite	Anti-infection; Cell Cycle/DNA Damage	Pyrimethamine(RP4753) is a medication used for protozoal infections; interferes with tetrahydrofolic acid synthesis from folic acid by inhibiting the enzyme dihydrofolate reductase (DHFR). IC50 Value: 15.4 nM (Plasmodium falciparum) [1] Target: DHFR; antifolate in vitro: Three susceptibility levels (susceptible, intermediate, and resistant) were observed in the response of culture-adapted clones …	Free Base	DMSO : 25 mg/mL (100.52 mM; Need ultrasonic)
Proguanil	HY-B0806	500-92-5	253.73	N=C(NC1=CC=C(Cl)C=C1)NC(NC(C)C)=N	Antifolate; Parasite	Anti-infection; Cell Cycle/DNA Damage	Proguanil, an antimalarial prodrug, is metabolized to the active metabolite Cycloguanil (HY-12784). Proguanil is a dihydrofolate reductase (DHFR) inhibitor[1][2].	Free Base	DMSO : ≥ 33 mg/mL (130.06 mM)
Sophoridine	HY-N1373	6882-68-4	248.36	O=C1CCC[C@]2([H])[C@@]3([H])CCCN4[C@@]3([H])[C@@](CCC4)([H])CN21	Apoptosis	Apoptosis	Sophoridine is a quinolizidine alkaloid isolated from leafs of Leguminous plant Sophora alopecuroides.L. Sophoridine induces apoptosis. Sophoridine has the potential to be a novel, potent and selective antitumor drug candidate for pancreatic cancer with well-tolerated toxicity[1].	Free Base	DMSO : 50 mg/mL (201.32 mM; Need ultrasonic)
Azathioprine	HY-B0256	446-86-6	277.26	CN1C(SC2=C3N=CNC3=NC=N2)=C([N+]([O-])=O)N=C1	Apoptosis	Apoptosis	Azathioprine(Azasan, Imuran; BW 57-322) is a drug that suppresses the immune system and is used in organ transplantation and autoimmune disease. _x000D_ Target: _x000D_ Azathioprine is an immunosuppressive antimetabolite pro-drug. It is an imidazolyl derivative of 6-mercaptopurine and many of its biological effects are similar to those of the parent compound. Azathioprine is converted into 6-merc…	Free Base	DMSO : 50 mg/mL (180.34 mM; Need ultrasonic); H2O : < 0.1 mg/mL (insoluble)
Devimistat	HY-15453	95809-78-2	388.59	O=C(O)CCCCC(SCC1=CC=CC=C1)CCSCC2=CC=CC=C2	Apoptosis	Apoptosis	Devimistat (CPI-613) is a lipoic acid analog that inhibits pyruvate dehydrogenase (PDH) and α-ketoglutarate dehydrogenase, disrupts mitochondrial metabolism and shows strong antitumor activity.	Free Acid	DMSO : ≥ 250 mg/mL (643.35 mM)
Evofosfamide	HY-10535	918633-87-1	449.04	O=P(NCCBr)(OCC1=CN=C(N1C)[N+]([O-])=O)NCCBr	Apoptosis	Apoptosis	Evofosfamide (TH-302) is a hypoxia-activated prodrug with IC50 of 10 μM and 1000 μM in hypoxia (N2) and normoxia (21% O2), respectively.	Free Base	DMSO : 94 mg/mL (209.34 mM; Need ultrasonic and warming)
Etidronic acid	HY-B0302	2809-21-4	206.03	OC(P(O)(O)=O)(P(O)(O)=O)C	Apoptosis	Apoptosis	Etidronic acid (HEDPA) is a bisphosphonate used in detergents, water treatment, cosmetics and pharmaceutical treatment._x000D_ Target: Others_x000D_ Etidronic acid (HEDPA) is a chelating agent and may be added to bind to or counter the effects of substances such as arsenic, iron, or other metal ions that can occur in the presence of some soaps. Etidronic acid also acts to retard oxidation of fatt…	Free Acid	H2O : ≥ 45 mg/mL (218.41 mM)
β-Elemene	HY-107324	515-13-9	204.35	CC([C@H]1[C@@](C)(CC[C@@H](C(C)=C)C1)C=C)=C	Apoptosis	Apoptosis	β-Elemene ((-)-β-Elemene; Levo-β-elemene) is isolated from natural plant Curcuma wenyujin with an antitumor activity. β-Elemene can induce cell apoptosis.	Free Base	DMSO : 50 mg/mL (244.68 mM; Need ultrasonic)
Clofibric acid	HY-B1415	882-09-7	214.65	CC(C)(OC1=CC=C(Cl)C=C1)C(O)=O	Apoptosis	Apoptosis	Clofibric acid is a plant growth regulator against the plant hormone auxin.	Free Acid	DMSO : ≥ 100 mg/mL (465.87 mM); H2O : 1 mg/mL (4.66 mM; ultrasonic and warming and heat to 80°C)
Meisoindigo	HY-13680	97207-47-1	276.29	O=C1N(C)C2=C(C=CC=C2)/C1=C3C(NC4=C\3C=CC=C4)=O	Apoptosis	Apoptosis	Meisoindigo(Natura-α; N-Methylisoindigotin; Dian III), a derivative of Indigo naturalis, might induce apoptosis and myeloid differentiation of acute myeloid leukemia (AML)._x000D_ IC50 value:_x000D_ Target: apoptosis inducer_x000D_ in vitro: Meisoindigo inhibited the growth of leukemic cells by inducing marked apoptosis and moderate cell-cycle arrest at the G(0)/G(1) phase. It down-regulated anti…	Free Base	DMSO : ≥ 51 mg/mL (184.59 mM)
Ibandronate (Sodium Monohydrate)	HY-B0515	138926-19-9	359.23	OC(P(O)(O)=O)(P(O)(O[Na])=O)CCN(C)CCCCC.O	Apoptosis	Apoptosis	Ibandronate Sodium Monohydrate is a highly potent nitrogen-containing bisphosphonate used for the treatment of osteoporosis._x000D_ Target: Others_x000D_ Ibandronate (1.25-2 μM) significantly reduces endothelial cell growth, while ibandronate (2 μM) also significantly reduces capillary-like tube formation and increases apoptosis of endothelial cells. Ibandronate (< 100 μM) dose-dependently increa…	Sodium	H2O : 25 mg/mL (69.59 mM; Need ultrasonic); DMSO : < 1 mg/mL (insoluble or slightly soluble)
Mitotane	HY-13690	53-19-0	320.04	ClC1=CC=C(C(C2=CC=CC=C2Cl)C(Cl)Cl)C=C1	Apoptosis	Apoptosis	Mitotane(2,4′-DDD), an isomer of DDD and derivative of DDT, is an antineoplastic medication used in the treatment of adrenocortical carcinoma._x000D_ IC50 value: _x000D_ Target: _x000D_ Mitotane alters steroid peripheral metabolism, directly suppresses the adrenal cortex and alters cortisone metabolism leading to hypocortisolism. Side effects as reported by Schteinberg et al. include anorexia and…	Free Base	DMSO : ≥ 100 mg/mL (312.46 mM)
Curcumol	HY-N0104	4871-97-0	236.35	O[C@@]1(C2)[C@H](C(C)C)C[C@]3(O1)[C@@H](C)CC[C@@]3([H])C2=C	Apoptosis	Apoptosis	Curcumol is a sesquiterpene originally isolated from curcuma rhizomes; shows anticancer activities both in vitro and in vivo._x000D_ IC50 value:_x000D_ Target: Anticancer natural compound_x000D_ in vitro: Curcumol exhibited time- and concentration-dependent anti-proliferative effects in SPC-A-1 human lung adenocarcinoma cells with cell cycle arrest in the G0/G1 phase while apoptosis-induction was…	Free Base	DMSO : ≥ 100 mg/mL (423.10 mM); H2O : < 0.1 mg/mL (insoluble)
Se-Methylselenocysteine	HY-114245	26046-90-2	182.08	OC([C@@H](N)C[Se]C)=O	Apoptosis	Apoptosis	Se-Methylselenocysteine, a precursor of Methylselenol, has potent cancer chemopreventive activity and anti-oxidant activity. Se-Methylselenocysteine is orally bioavailable, and induces apoptosis[1][2].	Free Acid	H2O : 83.33 mg/mL (457.66 mM; Need ultrasonic)
Elesclomol	HY-12040	488832-69-5	400.52	S=C(C1=CC=CC=C1)N(NC(CC(NN(C(C2=CC=CC=C2)=S)C)=O)=O)C	Apoptosis	Apoptosis	Elesclomol is an oxidative stress inducer that induces cancer cell apoptosis.	Free Base	DMSO : ≥ 22 mg/mL (54.93 mM)
Indirubin	HY-N0117	479-41-4	262.26	O=C1NC2=C(C=CC=C2)/C1=C3NC4=C(C=CC=C4)C\3=O	Apoptosis	Apoptosis	Indirubin (Couroupitine B) is a purple 3,2- bisindole and a stable isomer of indigo isolated from Indigo naturalis (Apiaceae); anti-inflammatory and anticancer activities. IC50 value: Target: in vitro: The activation of EGF receptor, known to be highly expressed in psoriatic lesions, was inhibited by indigo naturalis or indirubin. The cell proliferation and CDC25B expression of epidermal keratino…	Free Base	DMSO : 10 mg/mL (38.13 mM; Need ultrasonic)
L-Theanine	HY-15121	3081-61-6	174.20	OC([C@@H](N)CCC(NCC)=O)=O	Apoptosis	Apoptosis	L-Theanine (L-Glutamic Acid γ-ethyl amide）is a non-protein amino acid contained in green tea leaves, which blocks the binding of L-glutamic acid to glutamate receptors in the brain, and with neuroprotective and anti-oxidative activities. L-Theanine causes anti-stress effects via the inhibition of cortical neuron excitation by oral intake[1][2][3].	Free Acid	H2O : 150 mg/mL (861.08 mM; Need ultrasonic)
Calcium dobesilate	HY-111603	20123-80-2	418.41	O=S(C1=CC(O)=CC=C1O)([O-])=O.O=S(C2=CC(O)=CC=C2O)([O-])=O.[Ca+2]	Apoptosis	Apoptosis	Calcium dobesilate, a vasoprotective, is widely used in chronic venous disease, diabetic retinopathy and the symptoms of haemorrhoidal attack in many countries.	Calcium	DMSO : 150 mg/mL (358.50 mM; Need ultrasonic)
PTC596	HY-112041	1610964-64-1	420.34	NC1=C(F)C(NC2=CC=C(C(F)(F)F)C=C2)=NC(N3C4=CC(F)=CC=C4N=C3C)=N1	Apoptosis	Apoptosis	PTC596 is an orally active and selective B-cell-specific Moloney murine leukemia virus integration site 1 (BMI-1) inhibitor. PTC596 targets BMI1 expressed by both tumor cells and cancer stem cells (CSCs), and induces hyper-phosphorylation of BMI1, leading to its degradation. PTC596 downregulates MCL-1 and induces p53-independent mitochondrial apoptosis in acute myeloid leukemia progenitor cells[1…		DMSO : 16.67 mg/mL (39.66 mM; Need ultrasonic)
Escin	HY-B2114	6805-41-0	1131.26	CC1(C)[C@@H](OC(/C(C)=C/C)=O)[C@H](OC(C)=O)[C@@]([C@H](O)C[C@]2(C)C3=CC[C@@]4([H])[C@@]2(C)CC[C@]5([H])[C@]4(C)CC[C@H](O[C@@H]6O[C@H](C(O)=O)[C@@H](O[C@@H]7[C@@H](O)[C@H](O)[C@@H](O)[C@H](CO)O7)[C@H](O)[C@H]6O[C@@H]8OC(CO)[C@@H](O)[C@H](O)[C@H]8O)[C@@]5(CO)C)(CO)[C@@]3([H])C1	Apoptosis	Apoptosis	Escin, a natural mixture of triterpenoid saponins isolated from horse chestnut (Aesculus hippocastanum) seeds, can be used as a vasoprotective anti-inflammatory, anti-edematous and anti-nociceptive agent[1].	Free Acid	10 mM in DMSO
Etretinate	HY-B0797	54350-48-0	354.48	O=C(OCC)/C=C(C)/C=C/C=C(C)/C=C/C1=C(C)C=C(OC)C(C)=C1C	Apoptosis	Apoptosis	Etretinate(Ro 10-9359) is a second-generation retinoid that has the potential for severe psoriasis treatment.	Free Base	DMSO : 25 mg/mL (70.53 mM; Need ultrasonic)
Mycophenolate Mofetil	HY-B0199	128794-94-5	433.49	O=C(OCCN1CCOCC1)CC/C(C)=C/CC2=C(O)C3=C(COC3=O)C(C)=C2OC	Apoptosis	Apoptosis	Mycophenolate Mofetil is an immunosuppressant, a non-competitive, selective and reversible inhibitor of inosine monophosphate dehydrogenase (IMPDH) with IC50s of 39 nM and 27 nM, respectively.	Free Base	DMSO : 100 mg/mL (230.69 mM; Need ultrasonic)
D-Pantothenic acid (sodium)	HY-B0430A	867-81-2	241.22	OCC(C)(C)[C@@H](O)C(NCCC(O[Na])=O)=O	Apoptosis	Apoptosis	D-Pantothenic acid sodium (Sodium pantothenate) is an essential trace nutrient that functions as the obligate precursor of coenzyme A (CoA). D-Pantothenic acid sodium plays key roles in myriad biological processes, including many that regulate carbohydrate, lipid, protein, and nucleic acid metabolism[1].	Sodium	H2O : 100 mg/mL (414.56 mM; Need ultrasonic); DMSO : 5 mg/mL (20.73 mM; Need ultrasonic)
AZD0156	HY-100016	1821428-35-6	461.56	O=C(N1C2CCOCC2)N(C)C3=C1C4=CC(C5=CC=C(OCCCN(C)C)N=C5)=CC=C4N=C3	Apoptosis; ATM/ATR	Apoptosis; Cell Cycle/DNA Damage; PI3K/Akt/mTOR	AZD0156 is a potent, selective and orally active ATM inhibitor with an IC50 of 0.58 nM. AZD0156 inhibits the ATM-mediated signaling, prevents DNA damage checkpoint activation, disrupts DNA damage repair, and induces tumor cell apoptosis[1].	Free Base	DMSO : 10 mg/mL (21.67 mM; Need ultrasonic); H2O : < 0.1 mg/mL (insoluble)
GSK-1070916	HY-70044	942918-07-2	507.63	O=C(NC1=CC=C(C2=NN(C=C2C3=C4C(NC(C5=CC=CC(CN(C)C)=C5)=C4)=NC=C3)CC)C=C1)N(C)C	Apoptosis; Aurora Kinase	Apoptosis; Cell Cycle/DNA Damage; Epigenetics	GSK-1070916 is a potent and selective ATP-competitive inhibitor of aurora B and aurora C with Kis of 0.38 and 1.5 nM, respectively, and is >250- fold selective over Aurora A.	Free Base	DMSO : 10 mg/mL (19.70 mM; Need ultrasonic)
Alisertib	HY-10971	1028486-01-2	518.92	O=C(C1=CC=C(C=C1OC)NC2=NC=C3CN=C(C4=CC(Cl)=CC=C4C3=N2)C5=C(C=CC=C5F)OC)O	Apoptosis; Aurora Kinase; Autophagy	Apoptosis; Autophagy; Cell Cycle/DNA Damage; Epigenetics	Alisertib (MLN 8237) is an orally active and selective Aurora A kinase inhibitor (IC50=1.2 nM), which binds to Aurora A kinase resulting in mitotic spindle abnormalities, mitotic accumulation. Alisertib (MLN 8237) induces apoptosis and autophagy through targeting the AKT/mTOR/AMPK/p38 pathway in leukemic cells. Antitumor activity[1][2][3].	Free Acid	DMSO : 41.67 mg/mL (80.30 mM; Need ultrasonic); H2O : < 0.1 mg/mL (insoluble)
AT9283	HY-50514	896466-04-9	381.43	O=C(NC1CC1)NC2=CNN=C2C3=NC4=CC=C(C=C4N3)CN5CCOCC5	Apoptosis; Aurora Kinase; Autophagy; Bcr-Abl; FLT3; JAK	Apoptosis; Autophagy; Cell Cycle/DNA Damage; Epigenetics; JAK/STAT Signaling; Protein Tyrosine Kinase/RTK; Stem Cell/Wnt	AT9283 is a multi-targeted kinase inhibitor with potent activity against Aurora A/B, JAK2/3, Abl (T315I) and Flt3 (IC50s ranging from 1 to 30 nM). AT9283 inhibits growth and survival of multiple solid tumors in vitro and in vivo[1][2].	Free Base	DMSO : ≥ 100 mg/mL (262.17 mM)
KW-2449	HY-10339	1000669-72-6	332.40	O=C(C1=CC=C(/C=C/C2=NNC3=C2C=CC=C3)C=C1)N4CCNCC4	Apoptosis; Aurora Kinase; Bcr-Abl; FGFR; FLT3	Apoptosis; Cell Cycle/DNA Damage; Epigenetics; Protein Tyrosine Kinase/RTK	KW-2449 is a multi-targeted kinase inhibitor of FLT3, ABL, ABLT315I and Aurora kinase with IC50s of 6.6, 14, 4 and 48 nM, respectively._x000D_	Free Base	DMSO : ≥ 50 mg/mL (150.42 mM)
ENMD-2076 (Tartrate)	HY-10987	1291074-87-7	525.56	O[C@H](C(O)=O)[C@@H](C(O)=O)O.CC1=CC(NC2=NC(/C=C/C3=CC=CC=C3)=NC(N4CCN(CC4)C)=C2)=NN1	Apoptosis; Aurora Kinase; FGFR; FLT3; PDGFR; Src; VEGFR	Apoptosis; Cell Cycle/DNA Damage; Epigenetics; Protein Tyrosine Kinase/RTK	ENMD-2076 Tartrate is a multi-targeted kinase inhibitor with IC50s of 1.86, 14, 58.2, 15.9, 92.7, 70.8, 56.4 nM for Aurora A, Flt3, KDR/VEGFR2, Flt4/VEGFR3, FGFR1, FGFR2, Src, PDGFRα, respectively.	Tartrate	10 mM in DMSO
ENMD-2076	HY-10987A	934353-76-1	375.47	CC1=CC(NC2=NC(/C=C/C3=CC=CC=C3)=NC(N4CCN(CC4)C)=C2)=NN1	Apoptosis; Aurora Kinase; FGFR; FLT3; PDGFR; Src; VEGFR	Apoptosis; Cell Cycle/DNA Damage; Epigenetics; Protein Tyrosine Kinase/RTK	ENMD-2076 is a multi-targeted kinase inhibitor with IC50s of 1.86, 14, 58.2, 15.9, 92.7, 70.8, 56.4 nM for Aurora A, Flt3, KDR/VEGFR2, Flt4/VEGFR3, FGFR1, FGFR2, Src, PDGFRα, respectively.	Free Base	DMSO : ≥ 31 mg/mL (82.56 mM); H2O : < 0.1 mg/mL (insoluble)
Apocynin	HY-N0088	498-02-2	166.17	CC(C1=CC=C(O)C(OC)=C1)=O	Apoptosis; Autophagy	Apoptosis; Autophagy	Apocynin is a selective NADPH-oxidase inhibitor with an IC50 of 10 μM.	Free Base	H2O : < 0.1 mg/mL (insoluble); DMSO : ≥ 100 mg/mL (601.79 mM)
Icaritin	HY-N0678	118525-40-9	368.38	O=C1C(O)=C(C2=CC=C(OC)C=C2)OC3=C(C/C=C(C)\C)C(O)=CC(O)=C13	Apoptosis; Autophagy	Apoptosis; Autophagy	Icaritin (Anhydroicaritin) is a prenylflavonoid derivative from Epimedium Genusis and potently inhibits proliferation of K562 cells (IC50 of 8 μM) and primary CML cells (IC50 of 13.4 μM for CML-CP and 18 μM for CML-BC). Icaritin can regulate MAPK/ERK/JNK and JAK2/STAT3 /AKT signalings, also enhances osteogenesis[1][2][3.	Free Base	DMSO : 14 mg/mL (38.00 mM; Need ultrasonic and warming); H2O : < 0.1 mg/mL (insoluble)
PFK-158	HY-12203	1462249-75-7	328.29	O=C(C1=CC=NC=C1)/C=C/C2=NC3=CC(C(F)(F)F)=CC=C3C=C2	Apoptosis; Autophagy	Apoptosis; Autophagy	PFK-158 is a potent and selective PFKFB3 inhibitor with an IC50 value 137 nM. PFK-158 reduces glucose uptake, ATP production, lactate release, and induces apoptosis and autophagy in cancer cells. PFK-158 has broad anti-tumor activity. PFK-158 can also enhance Colistin's resistance to bacteria[1][2][3].	Free Base	DMSO : ≥ 30 mg/mL (91.38 mM); H2O : < 0.1 mg/mL (insoluble)
Bergenin	HY-N0017	477-90-7	328.27	OC1=C(OC)C(O)=C([C@@]2([H])[C@@](OC3=O)([H])[C@@H](O)[C@H](O)[C@@H](CO)O2)C3=C1	Apoptosis; Autophagy; Bacterial; Fungal; Virus Protease	Anti-infection; Apoptosis; Autophagy	Bergenin is a cytoprotective and antioxidative polyphenol found in many medicinal plants. Bergenin has a wide spectrum activities such as hepatoprotective, antiinflammatory, immunomodulatory, antitumor, antiviral, and antifungal properties[1][2].	Free Base	DMSO : ≥ 100 mg/mL (304.63 mM)
Dasatinib	HY-10181	302962-49-8	488.01	O=C(C1=CN=C(S1)NC2=NC(C)=NC(N3CCN(CC3)CCO)=C2)NC4=C(C=CC=C4Cl)C	Apoptosis; Autophagy; Bcr-Abl; Src	Apoptosis; Autophagy; Protein Tyrosine Kinase/RTK	Dasatinib (BMS-354825) is a potent and orally active dual Bcr-Abl and Src family tyrosine kinase inhibitor with IC50s of 0.6 nM, 0.8 nM, respectively. Dasatinib also inhibits Abl, Src, Fyn, c-Kit and c-KitD816V with IC50s of 2.8 nM, 79 nM and 37 nM, respectively. Dasatinib also induces apoptosis and autophagy. Dasatinib shows potently antitumor activity and has the potential for chronic myelogeno…	Free Base	DMSO : 35.35 mg/mL (72.44 mM; Need ultrasonic and warming)
Dasatinib (hydrochloride)	HY-10181A	854001-07-3	524.47	O=C(C1=CN=C(S1)NC2=NC(C)=NC(N3CCN(CC3)CCO)=C2)NC4=C(C=CC=C4Cl)C.[H]Cl	Apoptosis; Autophagy; Bcr-Abl; Src	Apoptosis; Autophagy; Protein Tyrosine Kinase/RTK	Dasatinib hydrochloride (BMS-354825 hydrochloride) is a highly potent, ATP competitive, orally active dual Src/Bcr-Abl inhibitor, with Ki values of 16 pM and 30 pM for Src and Bcr-Abl, respectively. Dasatinib hydrochloride has potent antitumor activity[1].	Hydrochloride	DMSO : 15 mg/mL (28.60 mM; Need ultrasonic and warming); H2O : 10 mg/mL (19.07 mM; Need ultrasonic)
PAC-1	HY-13523	315183-21-2	392.49	O=C(N/N=C/C1=CC=CC(CC=C)=C1O)CN2CCN(CC3=CC=CC=C3)CC2	Apoptosis; Autophagy; Caspase	Apoptosis; Autophagy	PAC-1 is an activator of procaspase-3 induces apoptosis in cancer cells with EC50 of 2.08 μM.	Free Base	DMSO : 50 mg/mL (127.39 mM; Need ultrasonic); H2O : < 0.1 mg/mL (insoluble)
Linifanib	HY-50751	796967-16-3	375.40	O=C(NC1=CC=C(C2=C3C(N)=NNC3=CC=C2)C=C1)NC4=C(C=CC(C)=C4)F	Apoptosis; Autophagy; c-Fms; c-Kit; FLT3; PDGFR; VEGFR	Apoptosis; Autophagy; Protein Tyrosine Kinase/RTK	Linifanib (ABT-869) is a potent and orally active multi-target inhibitor of VEGFR and PDGFR family with IC50s of 4, 3, 66, and 4 nM for KDR, FLT1, PDGFRβ, and FLT3, respectively. Linifanib (ABT-869) shows prominent antitumor activity. Linifanib (ABT-869) has much less activity against unrelated RTKs, soluble tyrosine kinases, or serine/threonine kinases[1][2].	Free Base	DMSO : ≥ 72 mg/mL (191.80 mM)
Meloxicam	HY-B0261	71125-38-7	351.40	O=C(C1=C(O)C2=CC=CC=C2S(N1C)(=O)=O)NC3=NC=C(C)S3	Apoptosis; Autophagy; COX	Apoptosis; Autophagy; Immunology/Inflammation	Meloxicam is a non-steroidal antiinflammatory agent, inhibits COX activity, with IC50s of 0.49 μM and 36.6 μM for COX-2 and COX-1, respectively.	Free Base	DMSO : 50 mg/mL (142.29 mM; Need ultrasonic); H2O : < 0.1 mg/mL (insoluble)
Sodium Salicylate	HY-B0167A	54-21-7	160.10	O=C(O[Na])C1=CC=CC=C1O	Apoptosis; Autophagy; COX	Apoptosis; Autophagy; Immunology/Inflammation	Sodium Salicylate (Salicylic acid sodium salt) inhibits cyclo-oxygenase-2 (COX-2) activity independently of transcription factor (NF-κB) activation[1].	Sodium	H2O : ≥ 100 mg/mL (624.61 mM); DMSO : 100 mg/mL (624.61 mM; Need ultrasonic)
Salicylic acid	HY-B0167	69-72-7	138.12	O=C(O)C1=CC=CC=C1O	Apoptosis; Autophagy; COX; Endogenous Metabolite; Mitophagy	Apoptosis; Autophagy; Immunology/Inflammation; Metabolic Enzyme/Protease	Salicylic acid (2-Hydroxybenzoic acid) inhibits cyclo-oxygenase-2 (COX-2) activity independently of transcription factor (NF-κB) activation[1].	Free Acid	DMSO : 100 mg/mL (724.01 mM; Need ultrasonic); H2O : 1 mg/mL (7.24 mM; Need ultrasonic)
6-Thioguanine	HY-13765	154-42-7	167.19	SC1=NC(N)=NC2=C1N=CN2	Apoptosis; Autophagy; Deubiquitinase; DNA Methyltransferase; Endogenous Metabolite; SARS-CoV	Anti-infection; Apoptosis; Autophagy; Cell Cycle/DNA Damage; Epigenetics; Metabolic Enzyme/Protease	6-Thioguanine (Thioguanine; 2-Amino-6-purinethiol) is an anti-leukemia and immunosuppressant agent, acts as an inhibitor of SARS and MERS coronavirus papain-like proteases (PLpros) and also potently inhibits USP2 activity, with IC50s of 25 μM and 40 μM for Plpros and recombinant human USP2, respectively.	Free Base	DMSO : 10 mg/mL (59.81 mM; Need ultrasonic and warming)
Lomustine	HY-13669	13010-47-4	233.70	O=C(NC1CCCCC1)N(CCCl)N=O	Apoptosis; Autophagy; DNA Alkylator/Crosslinker	Apoptosis; Autophagy; Cell Cycle/DNA Damage	Lomustine (CCNU; NSC 79037) is a DNA alkylating agent, with antitumor activity.	Free Base	DMSO : ≥ 100 mg/mL (427.90 mM)
Temozolomide	HY-17364	85622-93-1	194.15	O=C(C1=C(N2C=N1)N=NN(C)C2=O)N	Apoptosis; Autophagy; DNA Alkylator/Crosslinker	Apoptosis; Autophagy; Cell Cycle/DNA Damage	Temozolomide (NSC 362856) is an oral active DNA alkylating agent that crosses the blood-brain barrier. Temozolomide is also a proautophagic and proapoptotic agent. Temozolomide is effective against tumor cells that are characterized by low levels of O6-alkylguanine DNA alkyltransferase (OGAT) and a functional mismatch repair system. Temozolomide has antitumor and antiangiogenic effects[1][2].	Free Base	H2O : 2.86 mg/mL (14.73 mM; Need ultrasonic); DMSO : 20.83 mg/mL (107.29 mM; Need ultrasonic)
Cytarabine	HY-13605	147-94-4	243.22	O=C1N=C(N)C=CN1[C@H]2[C@H]([C@@H]([C@@H](CO)O2)O)O	Apoptosis; Autophagy; DNA/RNA Synthesis; Endogenous Metabolite; HSV; Nucleoside Antimetabolite/Analog	Anti-infection; Apoptosis; Autophagy; Cell Cycle/DNA Damage; Metabolic Enzyme/Protease	Cytarabine, a nucleoside analog, causes S phase cell cycle arrest and inhibits DNA polymerase. Cytarabine inhibits DNA synthesis with an IC50 of 16 nM. Cytarabine has antiviral effects against HSV.	Free Base	DMSO : 17.3 mg/mL (71.13 mM; Need ultrasonic and warming); H2O : 48 mg/mL (197.35 mM; Need ultrasonic)
Hydroxyurea	HY-B0313	127-07-1	76.05	O=C(N)NO	Apoptosis; Autophagy; DNA/RNA Synthesis; HIV	Anti-infection; Apoptosis; Autophagy; Cell Cycle/DNA Damage	Hydroxyurea is a cell apoptosis inducer that inhibit DNA synthesis through inhibition of ribonucleotide reductase.	Free Base	H2O : 50 mg/mL (657.46 mM; Need ultrasonic); DMSO : 100 mg/mL (1314.92 mM; Need ultrasonic)
Gemcitabine	HY-17026	95058-81-4	263.20	O=C1N(C=CC(N)=N1)[C@H]2C(F)([C@@H]([C@H](O2)CO)O)F	Apoptosis; Autophagy; DNA/RNA Synthesis; Nucleoside Antimetabolite/Analog	Apoptosis; Autophagy; Cell Cycle/DNA Damage	Gemcitabine (LY 188011) is a pyrimidine nucleoside analog antimetabolite and an antineoplastic agent. Gemcitabine inhibits DNA synthesis and repair, resulting in autophagyand apoptosis. Gemcitabine inhibits the growth of BxPC-3, Mia Paca-2, PANC-1, PL-45 and AsPC-1 cells with IC50s of 37.6 nM, 42.9 nM, 92.7 nM, 89.3 nM and 131.4 nM, respectively[1][2].	Free Base	DMSO : ≥ 103.3 mg/mL (392.48 mM); Ethanol : 3.33 mg/mL (12.65 mM; Need ultrasonic)
Nortriptyline (hydrochloride)	HY-B1417	894-71-3	299.84	CNCC/C=C1C2=CC=CC=C2CCC3=CC=CC=C\13.[H]Cl	Apoptosis; Autophagy; Drug Metabolite	Apoptosis; Autophagy; Metabolic Enzyme/Protease	Nortriptyline hydrochloride (Desmethylamitriptyline hydrochloride) is a tricyclic antidepressant and the main active metabolite of Amitriptyline, and used to relieve the symptoms of depression[1].	Hydrochloride	DMSO : 100 mg/mL (333.51 mM; Need ultrasonic); H2O : 7.14 mg/mL (23.81 mM; Need ultrasonic)
Genistein	HY-14596	446-72-0	270.24	OC1=C2C(OC=C(C3=CC=C(O)C=C3)C2=O)=CC(O)=C1	Apoptosis; Autophagy; EGFR; Endogenous Metabolite	Apoptosis; Autophagy; JAK/STAT Signaling; Metabolic Enzyme/Protease; Protein Tyrosine Kinase/RTK	Genistein, a soy isoflavone, is a multiple tyrosine kinases (e.g., EGFR) inhibitor which acts as a chemotherapeutic agent against different types of cancer, mainly by altering apoptosis, the cell cycle, and angiogenesis and inhibiting metastasis.	Free Base	DMSO : ≥ 100 mg/mL (370.04 mM)
Luteolin	HY-N0162	491-70-3	286.24	O=C1C=C(C2=CC=C(O)C(O)=C2)OC3=CC(O)=CC(O)=C13	Apoptosis; Autophagy; Endogenous Metabolite	Apoptosis; Autophagy; Metabolic Enzyme/Protease	Luteolin (Luteolol) is a flavanoid with anti-inflammatory, anti-cancer properties, including the induction of apoptosis and cell cycle arrest, and the inhibition of metastasis and angiogenesis, in several cancer cell lines, including human non-small lung cancer cells[1][2].	Free Base	DMSO : ≥ 100 mg/mL (349.36 mM)
Betulinic acid	HY-10529	472-15-1	456.70	[H][C@@]12CC[C@@]3(C)[C@]4(C)CC[C@]5(C(O)=O)[C@@]([C@H](C(C)=C)CC5)([H])[C@@](CC[C@@]([H])3[C@@]1(C)CC[C@H](O)C2(C)C)4[H]	Apoptosis; Autophagy; Endogenous Metabolite; HIV; Mitophagy; NF-κB; Topoisomerase	Anti-infection; Apoptosis; Autophagy; Cell Cycle/DNA Damage; Metabolic Enzyme/Protease; NF-κB	Betulinic acid is a natural pentacyclic triterpenoid, acts as a eukaryotic topoisomerase I inhibitor, with an IC50 of 5 μM, and possesses anti-HIV, anti-malarial, anti-inflammatory and anti-tumor properties[1][2][3][4]. Betulinic acid acts as a new activator of NF-kB[5].	Free Acid	DMSO : 60 mg/mL (131.38 mM; Need ultrasonic); H2O : < 0.1 mg/mL (insoluble)
2-Methoxyestradiol	HY-12033	362-07-2	302.41	OC1=CC2=C([C@]3(CC[C@@]4([C@H](CC[C@]4([C@@]3(CC2)[H])[H])O)C)[H])C=C1OC	Apoptosis; Autophagy; Endogenous Metabolite; Microtubule/Tubulin	Apoptosis; Autophagy; Cell Cycle/DNA Damage; Cytoskeleton; Metabolic Enzyme/Protease	2-Methoxyestradiol (2-ME2), an orally active endogenous metabolite of 17β-estradiol (E2), is an apoptosis inducer and an angiogenesis inhibitor with potent antineoplastic activity. 2-Methoxyestradiol also destablize microtubules.	Free Base	H2O : < 0.1 mg/mL (insoluble); DMSO : ≥ 100 mg/mL (330.68 mM)
5-Aminolevulinic acid (hydrochloride)	HY-N0305	5451-09-2	167.59	O=C(O)CCC(CN)=O.[H]Cl	Apoptosis; Autophagy; Endogenous Metabolite; Mitophagy	Apoptosis; Autophagy; Metabolic Enzyme/Protease	5-Aminolevulinic acid hydrochloride (ALA) is an intermediate in heme biosynthesis in the body and the universal precursor of tetrapyrroles.	Hydrochloride	DMSO : ≥ 150 mg/mL (895.04 mM); H2O : ≥ 50 mg/mL (298.35 mM)
Cysteamine hydrochloride	HY-77591	156-57-0	113.61	SCCN.Cl	Apoptosis; Autophagy; Endogenous Metabolite; Reactive Oxygen Species	Apoptosis; Autophagy; Immunology/Inflammation; Metabolic Enzyme/Protease; NF-κB	Cysteamine hydrochloride (β-Mercaptoethylamine Hydrochloride) is an orally active agent for the treatment of nephropathic cystinosis and an antioxidant.	Hydrochloride	H2O : ≥ 50 mg/mL (440.10 mM); DMSO : 50 mg/mL (440.10 mM; Need ultrasonic)
Fulvestrant	HY-13636	129453-61-8	606.77	C[C@@]12[C@@H](O)CC[C@@]1([H])[C@]3([H])[C@H](CCCCCCCCCS(CCCC(F)(F)C(F)(F)F)=O)CC4=C(C=CC(O)=C4)[C@@]3([H])CC2	Apoptosis; Autophagy; Estrogen Receptor/ERR	Apoptosis; Autophagy; Others	Fulvestrant (ICI 182780) is a pure antiestrogen and a potent estrogen receptor (ER) antagonist with an IC50 of 9.4 nM. Fulvestrant effectively inhibits the growth of ER-positive MCF-7 cells with an IC50 of 0.29 nM. Fulvestrant also induces autophagy and has antitumor efficacy[1].	Free Base	DMSO : ≥ 29 mg/mL (47.79 mM); H2O : < 0.1 mg/mL (insoluble)
Tamoxifen (Citrate)	HY-13757	54965-24-1	563.64	CC/C(C1=CC=CC=C1)=C(C2=CC=C(OCCN(C)C)C=C2)\C3=CC=CC=C3.O=C(CC(C(O)=O)(O)CC(O)=O)O	Apoptosis; Autophagy; Estrogen Receptor/ERR; HSP	Apoptosis; Autophagy; Cell Cycle/DNA Damage; Metabolic Enzyme/Protease; Others	Tamoxifen Citrate (ICI 46474) is an orally active, selective estrogen receptor modulator (SERM) which blocks estrogen action in breast cells and can activate estrogen activity in other cells, such as bone, liver, and uterine cells[1][2][3].Tamoxifen Citrate is a potent Hsp90 activator and enhances the Hsp90 molecular chaperone ATPase activity. Tamoxifen Citrate activates autophagy and induces apo…	Citrate	DMSO : 250 mg/mL (443.55 mM; Need ultrasonic); H2O : < 0.1 mg/mL (insoluble)
Tamoxifen	HY-13757A	10540-29-1	371.51	CC/C(C1=CC=CC=C1)=C(C2=CC=C(OCCN(C)C)C=C2)\C3=CC=CC=C3	Apoptosis; Autophagy; Estrogen Receptor/ERR; HSP	Apoptosis; Autophagy; Cell Cycle/DNA Damage; Metabolic Enzyme/Protease; Others	Tamoxifen (ICI 47699) is an orally active, selective estrogen receptor modulator (SERM) which blocks estrogen action in breast cells and can activate estrogen activity in other cells, such as bone, liver, and uterine cells[1][2][3]. Tamoxifen is a potent Hsp90 activator and enhances the Hsp90 molecular chaperone ATPase activity. Tamoxifen activates autophagy and induces apoptosis[4].	Free Base	DMSO : ≥ 30 mg/mL (80.75 mM); H2O : < 0.1 mg/mL (insoluble)
Sorafenib	HY-10201	284461-73-0	464.83	O=C(NC(C=C1)=CC=C1OC2=CC(C(NC)=O)=NC=C2)NC3=CC=C(Cl)C(C(F)(F)F)=C3	Apoptosis; Autophagy; Ferroptosis; FLT3; Raf; VEGFR	Apoptosis; Autophagy; MAPK/ERK Pathway; Protein Tyrosine Kinase/RTK	Sorafenib (Bay 43-9006) is a potent and orally active Raf inhibitor with IC50s of 6 nM and 20 nM for Raf-1 and B-Raf, respectively. Sorafenib is a multikinase inhibitor with IC50s of 90 nM, 15 nM, 20 nM, 57 nM and 58 nM for VEGFR2, VEGFR3, PDGFRβ, FLT3 and c-Kit, respectively. Sorafenib induces autophagy and apoptosis. Sorafenib has anti-tumor activity. Sorafenib is a ferroptosis activator[1].	Free Base	DMSO : ≥ 45 mg/mL (96.81 mM)
Sorafenib (Tosylate)	HY-10201A	475207-59-1	637.03	O=S(C1=CC=C(C=C1)C)(O)=O.O=C(NC2=CC=C(C(C(F)(F)F)=C2)Cl)NC3=CC=C(OC4=CC(C(NC)=O)=NC=C4)C=C3	Apoptosis; Autophagy; Ferroptosis; FLT3; Raf; VEGFR	Apoptosis; Autophagy; MAPK/ERK Pathway; Protein Tyrosine Kinase/RTK	Sorafenib Tosylate (Bay 43-9006 Tosylate) is a potent and orally active Raf inhibitor with IC50s of 6 nM and 20 nM for Raf-1 and B-Raf, respectively. SorafenibTosylate is a multikinase inhibitor with IC50s of 90 nM, 15 nM, 20 nM, 57 nM and 58 nM for VEGFR2, VEGFR3, PDGFRβ, FLT3 and c-Kit, respectively. Sorafenib Tosylate induces autophagy and apoptosis. Sorafenib Tosylate has anti-tumor activity.…	Tosylate	H2O : < 0.1 mg/mL (insoluble); DMSO : ≥ 31 mg/mL (48.66 mM)
Bardoxolone methyl	HY-13324	218600-53-4	505.69	O=C1C(C#N)=C[C@@]2(C)[C@](CC[C@]([C@@]3(C)[C@@]4([H])[C@@]5([H])[C@@](CCC(C)(C)C5)(C(OC)=O)CC3)(C)C2=CC4=O)([H])C1(C)C	Apoptosis; Autophagy; Ferroptosis; Keap1-Nrf2	Apoptosis; Autophagy; NF-κB	Bardoxolone methyl (NSC 713200; RTA 402; CDDO Methyl ester) is a synthetic triterpenoid compound with potential antineoplastic and anti-inflammatory activities, acting as an activator of the Nrf2 pathway and an inhibitor of the NF-κB pathway.	Free Base	DMSO : 25 mg/mL (49.44 mM; Need ultrasonic); H2O : < 0.1 mg/mL (insoluble)
PRIMA-1Met	HY-19980	5291-32-7	199.25	O=C1C(COC)(CO)N2CCC1CC2	Apoptosis; Autophagy; Ferroptosis; MDM-2/p53	Apoptosis; Autophagy	PRIMA-1Met restores wild-type conformation and function to mutant p53, and triggers apoptosis in tumor cells. PRIMA-1Met also targets the selenoprotein thioredoxin reductase 1 (TrxR1), a key regulator of cellular redox balance.	Free Base	H2O : 50 mg/mL (250.94 mM; Need ultrasonic)
Troglitazone	HY-50935	97322-87-7	441.54	O=C(SC1CC(C=C2)=CC=C2OCC3(C)OC(C(CC3)=C4C)=C(C)C(C)=C4O)NC1=O	Apoptosis; Autophagy; Ferroptosis; PPAR	Apoptosis; Autophagy; Cell Cycle/DNA Damage	Troglitazone is a PPARγ agonist, with EC50s of 550 nM and 780 nM for human and murine?PPARγ receptor, respectively.	Free Base	DMSO : ≥ 100 mg/mL (226.48 mM)
Everolimus	HY-10218	159351-69-6	958.22	O=C([C@@]1(O)[C@@H](CC[C@@H](C[C@@H](/C(C)=C/C=C/C=C/[C@H](C[C@@H](C)C([C@@H]([C@@H](/C(C)=C/[C@H]2C)O)OC)=O)C)OC)O1)C)C(N3CCCC[C@H]3C(O[C@@H](CC2=O)[C@@H](C[C@H]4C[C@H]([C@H](OCCO)CC4)OC)C)=O)=O	Apoptosis; Autophagy; FKBP; mTOR	Apoptosis; Autophagy; Immunology/Inflammation; PI3K/Akt/mTOR	Everolimus (RAD001) is a Rapamycin derivative and a potent, selective and orally active mTOR1 inhibitor. Everolimus binds to FKBP-12 to generate an immunosuppressive complex. Everolimus inhibits tumor cells proliferation and induces cell apoptosis and autophagy. Everolimus has potent immunosuppressive and anticancer activities[1][2].	Free Base	DMSO : ≥ 54 mg/mL (56.35 mM); H2O : < 0.1 mg/mL (insoluble)
Quizartinib	HY-13001	950769-58-1	560.67	O=C(NC1=NOC(C(C)(C)C)=C1)NC2=CC=C(C=C2)C3=CN4C(SC5=CC(OCCN6CCOCC6)=CC=C45)=N3	Apoptosis; Autophagy; FLT3; Ligand for Target Protein for PROTAC	Apoptosis; Autophagy; PROTAC; Protein Tyrosine Kinase/RTK	Quizartinib (AC220) is an orally active, highly selective and potent second-generation type II FLT3 tyrosine kinase inhibitor, with a Kd of 1.6 nM. Quizartinib inhibits wild-type FLT3 and FLT3-ITD autophosphorylation in MV4-11 cells with IC50s of 4.2 and 1.1 nM, respectively. Quizartinib can be linked to the VHL ligand via an optimized linker to form a PROTAC FLT3 degrader. Quizartinib induces ap…	Free Base	DMSO : ≥ 33 mg/mL (58.86 mM)
Mocetinostat	HY-12164	726169-73-9	396.44	O=C(C1=CC=C(C=C1)CNC2=NC=CC(C3=CC=CN=C3)=N2)NC4=CC=CC=C4N	Apoptosis; Autophagy; HDAC	Apoptosis; Autophagy; Cell Cycle/DNA Damage; Epigenetics	Mocetinostat (MGCD0103) is a potent, orally active and isotype-selective HDAC (Class I/IV) inhibitor with IC50s of 0.15, 0.29, 1.66 and 0.59 μM for HDAC1, HDAC2, HDAC3 and HDAC11, respectively. Mocetinostat shows no inhibition on HDAC4, HDAC5, HDAC6, HDAC7, or HDAC8.	Free Base	H2O : < 0.1 mg/mL (insoluble); DMSO : 50 mg/mL (126.12 mM; Need ultrasonic)
Sodium 4-phenylbutyrate	HY-15654	1716-12-7	186.18	O=C(O[Na])CCCC1=CC=CC=C1	Apoptosis; Autophagy; HDAC	Apoptosis; Autophagy; Cell Cycle/DNA Damage; Epigenetics	Sodium 4-phenylbutyrate (4-Phenylbutyric acid sodium) is an inhibitor of HDAC and endoplasmic reticulum (ER) stress, used in cancer and infection research[1].	Sodium	H2O : 23.5 mg/mL (126.22 mM; Need ultrasonic and warming); DMSO : 33.33 mg/mL (179.02 mM; Need ultrasonic)
Sodium Butyrate	HY-B0350A	156-54-7	110.09	CCCC(O[Na])=O	Apoptosis; Autophagy; HDAC	Apoptosis; Autophagy; Cell Cycle/DNA Damage; Epigenetics	Sodium Butyrate (Butanoic acid sodium salt) is a histone deacetylase (HDAC) inhibitor, with anti-tumor effects in several cancers.	Sodium	H2O : 100 mg/mL (908.35 mM; Need ultrasonic); DMSO : 1 mg/mL (9.08 mM; Need ultrasonic)
Entinostat	HY-12163	209783-80-2	376.41	O=C(NCC1=CC=C(C=C1)C(NC2=CC=CC=C2N)=O)OCC3=CC=CN=C3	Apoptosis; Autophagy; HDAC	Apoptosis; Autophagy; Cell Cycle/DNA Damage; Epigenetics	Entinostat is an oral and selective class I HDAC inhibitor, with IC50s of 243 nM, 453 nM, and 248 nM for HDAC1, HDAC2, and HDAC3, respectively.	Free Base	DMSO : 75 mg/mL (199.25 mM; Need ultrasonic)
Panobinostat	HY-10224	404950-80-7	349.43	O=C(/C=C/C1=CC=C(CNCCC2=C(NC3=C2C=CC=C3)C)C=C1)NO	Apoptosis; Autophagy; HDAC; HIV	Anti-infection; Apoptosis; Autophagy; Cell Cycle/DNA Damage; Epigenetics	Panobinostat (LBH589; NVP-LBH589) is a potent and orally active non-selective HDAC inhibitor, and has antineoplastic activities[1][2]. Panobinostat induces HIV-1 virus production even at low concentration range 8-31 nM, stimulates HIV-1 expression in latently infected cells[4]. Panobinostat induces cell apoptosis and autophagy. Panobinostat can be used for the study of refractory or relapsed mult…	Free Base	DMSO : ≥ 57 mg/mL (163.12 mM)
Cepharanthine	HY-N6972	481-49-2	606.71	[H][C@]12N(C)CCC(C1=C3)=CC(OC)=C3OC4=C5C(OCO5)=CC6=C4[C@](N(C)CC6)([H])CC(C=C7)=CC=C7OC8=C(OC)C=CC(C2)=C8	Apoptosis; Autophagy; HIV	Anti-infection; Apoptosis; Autophagy	Cepharanthine, an alkaloid derived from Stephania cepharantha Hayata, with possesses anti-inflammatory and antioxidative activities[1][2][3]. Cepharanthine attenuates muscle and kidney injuries induced by limb ischemia/reperfusion (I/R)[3]. Cepharanthine induces autophagy, apoptosis and cell cycle arrest in breast cancer cells[4]. Cepharanthine inhibits the HIV-1 entry process by reducing plasma …	Free Base	DMSO : 125 mg/mL (206.03 mM; Need ultrasonic)
Stavudine	HY-B0116	3056-17-5	224.21	OC[C@H]1O[C@@H](N2C=C(C)C(NC2=O)=O)C=C1	Apoptosis; Autophagy; HIV; Reverse Transcriptase	Anti-infection; Apoptosis; Autophagy	Stavudine is a nucleoside analog that inhibits reverse transcriptase and has in vitro activity against HIV. Target: HIV RT; NRTIs Stavudine is a dideoxynucleoside analog that inhibits reverse transcriptase and has in vitro activity against HIV. Stavudine is an analog of thymidine. It is phosphorylated by cellular kinases into active triphosphate. Stavudine triphosphate inhibits the HIV reverse tr…	Free Base	DMSO : ≥ 100 mg/mL (446.01 mM); H2O : 16.67 mg/mL (74.35 mM; Need ultrasonic)
Pitavastatin (Calcium)	HY-B0144	147526-32-7	440.49	O=C([O-])C[C@H](O)C[C@H](O)/C=C/C1=C(C2=CC=C(F)C=C2)C3=CC=CC=C3N=C1C4CC4.[0.5Ca2+]	Apoptosis; Autophagy; HMG-CoA Reductase (HMGCR); Mitophagy	Apoptosis; Autophagy; Metabolic Enzyme/Protease	Pitavastatin Calcium (NK-104 hemicalcium) is a potent hydroxymethylglutaryl-CoA (HMG-CoA) reductase inhibitor. Pitavastatin Calcium (NK-104 hemicalcium) inhibits cholesterol synthesis from acetic acid with an IC50 of 5.8 nM in HepG2 cells. Pitavastatin Calcium is an efficient hepatocyte low-density lipoprotein-cholesterol (LDL-C) receptor inducer. Anti-cancer activity[1][2][3].	Calcium	DMSO : ≥ 50 mg/mL (113.51 mM)
Sunitinib	HY-10255A	557795-19-4	398.47	O=C(NCCN(CC)CC)C1=C(NC(/C=C2C(NC3=C\2C=C(C=C3)F)=O)=C1C)C	Apoptosis; Autophagy; IRE1; Mitophagy; PDGFR; VEGFR	Apoptosis; Autophagy; Cell Cycle/DNA Damage; Protein Tyrosine Kinase/RTK	Sunitinib (SU 11248) is a multi-targeted receptor tyrosine kinase inhibitor with IC50s of 80 nM and 2 nM for VEGFR2 and PDGFRβ, respectively[1]. Sunitinib, an ATP-competitive inhibitor, effectively inhibits autophosphorylation of Ire1α by inhibiting autophosphorylation and consequent RNase activation[2].	Free Base	DMSO : 25 mg/mL (62.74 mM; Need ultrasonic and warming)
Momelotinib sulfate	HY-10962	1056636-06-6	610.62	O=C(NCC#N)C(C=C1)=CC=C1C2=NC(NC(C=C3)=CC=C3N4CCOCC4)=NC=C2.O=S(O)(O)=O.O=S(O)(O)=O	Apoptosis; Autophagy; JAK	Apoptosis; Autophagy; Epigenetics; JAK/STAT Signaling; Stem Cell/Wnt	Momelotinib sulfate (CYT387 sulfate salt) is an ATP-competitive inhibitor of JAK1/JAK2 with IC50 of 11 nM/18 nM, 10-fold selectivity versus JAK3 (IC50=155 nM).	Sulfate	DMSO : ≥ 6.2 mg/mL (10.15 mM)
Momelotinib	HY-10961	1056634-68-4	414.46	O=C(C1=CC=C(C2=NC(NC3=CC=C(N4CCOCC4)C=C3)=NC=C2)C=C1)NCC#N	Apoptosis; Autophagy; JAK	Apoptosis; Autophagy; Epigenetics; JAK/STAT Signaling; Stem Cell/Wnt	Momelotinib (CYT387) is an ATP-competitive inhibitor of JAK1/JAK2 with IC50a of 11 nM and 18 nM,respectively. CYT387 shows much less activity against JAK3.	Free Base	DMSO : ≥ 40 mg/mL (96.51 mM)
Ruxolitinib	HY-50856	941678-49-5	306.37	N#CC[C@H](C1CCCC1)N2N=CC(C3=C4C=CNC4=NC=N3)=C2	Apoptosis; Autophagy; JAK; Mitophagy	Apoptosis; Autophagy; Epigenetics; JAK/STAT Signaling; Stem Cell/Wnt	Ruxolitinib (INCB18424) is a potent and selective JAK1/2 inhibitor with IC50s of 3.3 nM and 2.8 nM in cell-free assays, and has 130-fold selectivity for JAK1/2 over JAK3[1]. Ruxolitinib induces autophagy and kills tumor cells through toxic mitophagy[3].	Free Base	H2O : < 0.1 mg/mL (insoluble); DMSO : ≥ 100 mg/mL (326.40 mM)
Thalidomide	HY-14658	50-35-1	258.23	O=C1N(C2CCC(NC2=O)=O)C(C3=CC=CC=C31)=O	Apoptosis; Autophagy; Ligand for E3 Ligase	Apoptosis; Autophagy; PROTAC	Thalidomide is initially promoted as a sedative, inhibits cereblon (CRBN), a part of the cullin-4 E3 ubiquitin ligase complex CUL4-RBX1-DDB1, with a Kd of ～250 nM, and has immunomodulatory, anti-inflammatory and anti-angiogenic cancer properties.	Free Base	DMSO : 50 mg/mL (193.63 mM; Need ultrasonic)
PD0325901	HY-10254	391210-10-9	482.19	O=C(C1=CC=C(C(F)=C1NC2=CC=C(I)C=C2F)F)NOC[C@H](O)CO	Apoptosis; Autophagy; MEK	Apoptosis; Autophagy; MAPK/ERK Pathway	PD0325901 (PD325901) is an orally active, selective and non-ATP-competitive MEK inhibitor with an IC50 of 0.33 nM. PD0325901 exhibits a Kiapp of 1 nM against activated MEK1 and MEK2. PD0325901 suppresses the expression of p-ERK1/2 and induces apoptosis. PD0325901 has anti-cancer activity for a broad spectrum of human tumor xenografts[1][2][3].	Free Base	DMSO : ≥ 56 mg/mL (116.14 mM)
Trametinib	HY-10999	871700-17-3	615.39	CC(NC1=CC=CC(N(C2=O)C(C(C(N2C3CC3)=O)=C(N4C)NC5=CC=C(C=C5F)I)=C(C4=O)C)=C1)=O	Apoptosis; Autophagy; MEK	Apoptosis; Autophagy; MAPK/ERK Pathway	Trametinib (GSK1120212; JTP-74057) is an orally active MEK inhibitor that inhibits MEK1 and MEK2 with IC50s of about 2 nM. Trametinib activates autophagy and induces apoptosis[1][2].	Free Base	DMSO : 33.33 mg/mL (54.16 mM; Need ultrasonic)
Polydatin	HY-N0120A	27208-80-6	390.38	O[C@H]([C@H]([C@@H]([C@@H](CO)O1)O)O)[C@@H]1OC2=CC(/C=C/C3=CC=C(O)C=C3)=CC(O)=C2.[(E)]	Apoptosis; Autophagy; Mitophagy	Apoptosis; Autophagy	Polydatin (Piceid), extracted from the roots of Polygonum cuspidatum Sieb, a widely used traditional Chinese remedies, possesses anti-inflammatory activity in several experimental models. Polydatin (Piceid) inhibits G6PD and induces oxidative and ER stresses.	Free Base	DMSO : ≥ 29 mg/mL (74.29 mM)
Parthenolide	HY-N0141	20554-84-1	248.32	C/C1=C\CC[C@@](C)(O2)[C@H]2[C@@H](OC(C3=C)=O)[C@H]3CC1	Apoptosis; Autophagy; Mitophagy; NF-κB	Apoptosis; Autophagy; NF-κB	Parthenolide is a sesquiterpene lactone found in the medicinal herb Feverfew. Parthenolide exhibits anti-inflammatory activity by inhibiting NF-κB activation; also inhibits HDAC1 protein without affecting other class I/II HDACs.	Free Base	DMSO : ≥ 100 mg/mL (402.71 mM); H2O : < 0.1 mg/mL (insoluble)
Quercetin	HY-18085	117-39-5	302.24	OC1=C(C2=CC=C(O)C(O)=C2)OC3=CC(O)=CC(O)=C3C1=O	Apoptosis; Autophagy; Mitophagy; PI3K	Apoptosis; Autophagy; PI3K/Akt/mTOR	Quercetin, a natural flavonoid, is a stimulator of recombinant SIRT1 and also a PI3K inhibitor with IC50 of 2.4±0.6 μM, 3.0±0.0 μM and 5.4±0.3 μM for PI3K γ, PI3K δ and PI3K β, respectively.	Free Base	Ethanol : 10 mg/mL (33.09 mM; Need ultrasonic); DMSO : ≥ 100 mg/mL (330.86 mM)
Rasagiline (mesylate)	HY-14605	161735-79-1	267.34	CS(=O)(O)=O.C#CCN[C@H]1C2=CC=CC=C2CC1	Apoptosis; Autophagy; Monoamine Oxidase	Apoptosis; Autophagy; Neuronal Signaling	Rasagiline mesylate is a new MAO-B inhibitor for the treatment of idiopathic Parkinson's disease. Target: Monoamine Oxidase (MAO)-B Rasagiline (N-propargyl-1-(R)-aminoindan) is a novel, highly potent irreversible monoamine oxidase (MAO)-B inhibitor, anti-Parkinsonian drug. Rasagiline is effective as monotherapy or adjunct to L-Dopa for patients with early and late Parkinson's disease (PD) [1]. Ra…	Mesylate	H2O : 25 mg/mL (93.51 mM; Need ultrasonic)
Temsirolimus	HY-50910	162635-04-3	1030.29	O=C([C@@]1(O)[C@@H](CC[C@@H](C[C@@H](/C(C)=C/C=C/C=C/[C@H](C[C@@H](C)C([C@@H]([C@@H](/C(C)=C/[C@H]2C)O)OC)=O)C)OC)O1)C)C(N3CCCC[C@H]3C(O[C@@H](CC2=O)[C@@H](C[C@H]4C[C@H]([C@H](OC(C(C)(CO)CO)=O)CC4)OC)C)=O)=O	Apoptosis; Autophagy; mTOR	Apoptosis; Autophagy; PI3K/Akt/mTOR	Temsirolimus is an inhibitor of mTOR with an IC50 of 1.76 μM.	Free Base	H2O : < 0.1 mg/mL (insoluble); DMSO : ≥ 30 mg/mL (29.12 mM)
Vistusertib	HY-15247	1009298-59-2	462.54	O=C(NC)C1=CC=CC(C2=CC=C3C(N=C(N4[C@@H](C)COCC4)N=C3N5[C@@H](C)COCC5)=N2)=C1	Apoptosis; Autophagy; mTOR	Apoptosis; Autophagy; PI3K/Akt/mTOR	Vistusertib (AZD2014) is an ATP competitive mTOR inhibitor with an IC50 of 2.81 nM. AZD2014 inhibits both mTORC1 and mTORC2 complexes.	Free Base	DMSO : ≥ 50 mg/mL (108.10 mM); H2O : < 0.1 mg/mL (insoluble)
AZD-8055	HY-10422	1009298-09-2	465.54	OCC1=CC(C2=NC3=NC(N4CCOC[C@@H]4C)=NC(N5[C@@H](C)COCC5)=C3C=C2)=CC=C1OC	Apoptosis; Autophagy; mTOR	Apoptosis; Autophagy; PI3K/Akt/mTOR	AZD-8055 is a potent, selective, and orally bioavailable ATP-competitive mTOR kinase inhibitor with an IC50 of 0.8 nM. AZD-8055 inhibits both mTORC1 and mTORC2[1].	Free Base	DMSO : 33.33 mg/mL (71.59 mM; Need ultrasonic)
BGT226 (maleate)	HY-13334	1245537-68-1	650.60	COC1=CC=C(C=N1)C2=CC=C(C3=C2)N=CC(N4C)=C3N(C4=O)C5=CC=C(C(C(F)(F)F)=C5)N6CCNCC6.OC(/C=C\C(O)=O)=O	Apoptosis; Autophagy; mTOR; PI3K	Apoptosis; Autophagy; PI3K/Akt/mTOR	BGT226 maleate (NVP-BGT226 maleate) is a PI3K (with IC50s of 4 nM, 63 nM and 38 nM for PI3Kα, PI3Kβ and PI3Kγ) /mTOR dual inhibitor which displays potent growth-inhibitory activity against human head and neck cancer cells[1][2].	Maleate	DMSO : 42.86 mg/mL (65.88 mM; Need ultrasonic); H2O : < 0.1 mg/mL (insoluble)
Berbamine (dihydrochloride)	HY-N0714A	6078-17-7	681.65	COC1=C(OC2=CC([C@]3([H])CC(C=C4)=CC=C4O5)=C(CCN3C)C=C2OC)C([C@@]6([H])CC7=CC=C(O)C5=C7)=C(CCN6C)C=C1OC.Cl.Cl	Apoptosis; Autophagy; NF-κB	Apoptosis; Autophagy; NF-κB	Berbamine dihydrochloride is an inhibitor of NF-κB activity with remarkable anti-myeloma efficacy.	Hydrochloride	DMSO : 50 mg/mL (73.35 mM; Need ultrasonic)
Sinomenine hydrochloride	HY-15122A	6080-33-7	365.85	OC(C1=C2C[C@@]3([H])[C@](C=C4OC)([H])[C@@]1(CCN3C)CC4=O)=C(C=C2)OC.Cl	Apoptosis; Autophagy; NF-κB; Opioid Receptor	Apoptosis; Autophagy; GPCR/G Protein; Neuronal Signaling; NF-κB	Sinomenine hydrochloride (Cucoline hydrochloride), an alkaloid extracted from?Sinomenium acutum, is a blocker of the NF-κB activation[1]. Sinomenine also is an activator of μ-opioid receptor[2].	Hydrochloride	DMSO : 100 mg/mL (273.34 mM; Need ultrasonic and warming)
Dihydroartemisinin	HY-N0176	71939-50-9	284.35	O[C@@H]1[C@H](C)[C@]2([H])CC[C@@H](C)[C@]3([H])CC[C@@](O4)(C)OO[C@]32[C@]4([H])O1	Apoptosis; Autophagy; NF-κB; Parasite	Anti-infection; Apoptosis; Autophagy; NF-κB	Dihydroartemisinin is a potent anti-malaria agent.	Free Base	DMSO : 41.67 mg/mL (146.54 mM; Need ultrasonic)
Bortezomib	HY-10227	179324-69-7	384.24	OB(O)[C@H](CC(C)C)NC([C@@H](NC(C1=NC=CN=C1)=O)CC2=CC=CC=C2)=O	Apoptosis; Autophagy; NF-κB; Proteasome	Apoptosis; Autophagy; Metabolic Enzyme/Protease; NF-κB	Bortezomib (PS-341) is a reversible and selective proteasome inhibitor, and potently inhibits 20S proteasome (Ki=0.6 nM) by targeting a threonine residue. Bortezomib disrupts the cell cycle, induces apoptosis, and inhibits NF-κB. Bortezomib is the first therapeutic proteasome inhibitor to be used in humans. Anti-cancer activity[1][2].	Free Base	DMSO : ≥ 83.3 mg/mL (216.79 mM)
Gemcitabine (elaidate)	HY-13538	210829-30-4	527.64	O[C@@H](C(F)(F)[C@H](N1C(N=C(C=C1)N)=O)O2)[C@H]2COC(CCCCCCC/C=C/CCCCCCCC)=O	Apoptosis; Autophagy; Nucleoside Antimetabolite/Analog	Apoptosis; Autophagy; Cell Cycle/DNA Damage	Gemcitabine elaidate(CP-4126; CO-101) is a lipophilic, unsaturated fatty acid ester derivative of gemcitabine (dFdC), an antimetabolite deoxynucleoside analogue, with potential antineoplastic activity._x000D_ IC50 value:_x000D_ Target: Gemcitabine analog_x000D_ Upon hydrolysis intracellularly by esterases, the prodrug gemcitabine is converted into the active metabolites difluorodeoxycytidine di- …	Free Base	DMSO : ≥ 26 mg/mL (49.28 mM); H2O : < 0.1 mg/mL (insoluble)
Clofarabine	HY-A0005	123318-82-1	303.68	F[C@H]([C@H](N1C2=C(C(N)=NC(Cl)=N2)N=C1)O[C@@H]3CO)[C@@H]3O	Apoptosis; Autophagy; Nucleoside Antimetabolite/Analog	Apoptosis; Autophagy; Cell Cycle/DNA Damage	Clofarabine(Clolar; Clofarex) inhibits the enzymatic activities of ribonucleotide reductase (IC50 = 65 nM) and DNA polymerase. IC50 Value: 65 nM Target: in vitro: Clofarabine is a second generation purine nucleoside analog with antineoplastic activity. It is phosphorylated intracellularly, which inhibits the enzymatic activities of ribonucleotide reductase (IC50 = 65 nM) and DNA polymerase, resul…	Free Base	DMSO : ≥ 50 mg/mL (164.65 mM)
Ralimetinib dimesylate	HY-13241	862507-23-1	612.74	FC1=CC=C(C=C1)C2=C(NC(C(C)(C)C)=N2)C3=NC4=C(C=C3)N=C(N)N4CC(C)(C)C.OS(C)(=O)=O.OS(C)(=O)=O	Apoptosis; Autophagy; p38 MAPK	Apoptosis; Autophagy; MAPK/ERK Pathway	Ralimetinib dimesylate (LY2228820 dimesylate) is a selective, ATP-competitive inhibitor of p38 MAPK α/β with IC50s of 5.3 and 3.2 nM, respectively. Ralimetinib (LY2228820) selectively inhibits phosphorylation of MK2 (Thr334), with no effect on phosphorylation of p38a MAPK, JNK, ERK1/2, c-Jun, ATF2, or c-Myc.	Mesylate	DMSO : 61 mg/mL (99.55 mM; Need ultrasonic and warming)
Sildenafil	HY-15025	139755-83-2	474.58	O=C1C(N(C)N=C2CCC)=C2N=C(C3=CC(S(=O)(N4CCN(C)CC4)=O)=CC=C3OCC)N1	Apoptosis; Autophagy; Phosphodiesterase (PDE)	Apoptosis; Autophagy; Metabolic Enzyme/Protease	Sildenafil (UK-92480) is a potent phosphodiesterase type 5 (PDE5) inhibitor with an IC50 of 5.22 nM.	Free Base	DMSO : ≥ 29 mg/mL (61.11 mM); H2O : < 0.1 mg/mL (insoluble)
Sildenafil (citrate)	HY-15025A	171599-83-0	666.70	O=C1C(N(C)N=C2CCC)=C2N=C(C3=CC(S(=O)(N4CCN(C)CC4)=O)=CC=C3OCC)N1.O=C(CC(C(O)=O)(O)CC(O)=O)O	Apoptosis; Autophagy; Phosphodiesterase (PDE)	Apoptosis; Autophagy; Metabolic Enzyme/Protease	Sildenafil citrate is a potent phosphodiesterase type 5 (PDE5) inhibitor with IC50 of 5.22 nM.	Citrate	DMSO : 50 mg/mL (75.00 mM; Need ultrasonic); H2O : 2 mg/mL (3.00 mM; Need ultrasonic)
Pictilisib	HY-50094	957054-30-7	513.64	CS(N1CCN(CC2=CC3=C(C(N4CCOCC4)=NC(C5=CC=CC6=C5C=NN6)=N3)S2)CC1)(=O)=O	Apoptosis; Autophagy; PI3K	Apoptosis; Autophagy; PI3K/Akt/mTOR	Pictilisib (GDC-0941) is a potent inhibitor of PI3Kα/δ with an IC50 of 3 nM, with modest selectivity against p110β (11-fold) and p110γ (25-fold).	Free Base	DMSO : ≥ 100 mg/mL (194.69 mM)
Pictilisib (dimethanesulfonate)	HY-20180	957054-33-0	705.85	O=S(N1CCN(CC1)CC2=CC3=C(S2)C(N4CCOCC4)=NC(C5=CC=CC6=C5C=NN6)=N3)(C)=O.O=S(O)(C)=O.O=S(O)(C)=O	Apoptosis; Autophagy; PI3K	Apoptosis; Autophagy; PI3K/Akt/mTOR	Pictilisib dimethanesulfonate (GDC-0941 dimethanesulfonate) is a potent inhibitor of PI3Kα/δ with IC50 of 3 nM, with modest selectivity against p110β (11-fold) and p110γ (25-fold).	Methanesulfonate	DMSO : 50 mg/mL (70.84 mM; Need ultrasonic); H2O : < 0.1 mg/mL (insoluble)
AZD1208	HY-15604	1204144-28-4	379.48	O=C(NC/1=O)SC1=C/C2=C(N3C[C@H](N)CCC3)C(C4=CC=CC=C4)=CC=C2	Apoptosis; Autophagy; Pim	Apoptosis; Autophagy; JAK/STAT Signaling	AZD1208 is a novel, orally bioavailable, highly selective PIM kinases inhibitor.	Free Base	DMSO : 50 mg/mL (131.76 mM; Need ultrasonic)
SGI-1776	HY-13287	1025065-69-3	405.42	CN1CCC(CC1)CNC2=NN3C(C=C2)=NC=C3C4=CC=CC(OC(F)(F)F)=C4	Apoptosis; Autophagy; Pim	Apoptosis; Autophagy; JAK/STAT Signaling	SGI-1776 is an inhibitor of Pim kinases, with IC50s of 7 nM, 363 nM, and 69 nM for Pim-1, -2 and -3, respectively.	Free Base	DMSO : 125 mg/mL (308.32 mM; Need ultrasonic)
Enzastaurin	HY-10342	170364-57-5	515.61	O=C(C(C1=CN(C)C2=C1C=CC=C2)=C3C4=CN(C5CCN(CC6=NC=CC=C6)CC5)C7=C4C=CC=C7)NC3=O	Apoptosis; Autophagy; PKC	Apoptosis; Autophagy; Epigenetics; TGF-beta/Smad	Enzastaurin (LY317615) is a potent and selective PKCβ inhibitor with an IC50 of 6 nM, showing 6- to 20-fold selectivity over PKCα, PKCγ and PKCε[1].	Free Base	H2O : < 0.1 mg/mL (insoluble); DMSO : 8.33 mg/mL (16.16 mM; Need ultrasonic)
Dienogest	HY-B0084	65928-58-7	311.42	C[C@@]12[C@](O)(CC#N)CC[C@@]1([H])[C@]3([H])CCC4=CC(CCC4=C3CC2)=O	Apoptosis; Autophagy; Progesterone Receptor	Apoptosis; Autophagy; Others	Dienogest(STS-557) is a specific progesterone receptor agonist with potent oral endometrial activity and is used in the treatment of endometriosis. Target: progesterone receptor agonist Dienogest is an orally active synthetic progesterone (or progestin). It is available for use as an oral contraceptive in combination with ethinylestradiol. It has antiandrogenic activity and as a result can improv…	Free Base	DMSO : 25 mg/mL (80.28 mM; Need ultrasonic)
Pantoprazole (sodium hydrate)	HY-17507B	164579-32-2	432.37	O=S(C1=NC2=CC=C(OC(F)F)C=C2N1[Na])CC3=NC=CC(OC)=C3OC.[1.5H2O]	Apoptosis; Autophagy; Proton Pump	Apoptosis; Autophagy; Membrane Transporter/Ion Channel	Pantoprazole sodium hydrate (BY1023 sodium hydrate; SKF96022 sodium hydrate) is a proton pump inhibitor drug used for short-term treatment of erosion and ulceration of the esophagus caused by gastroesophageal reflux disease.	Sodium	10 mM in H2O
Pantoprazole (sodium)	HY-17507A	138786-67-1	405.35	O=S(C1=NC2=CC=C(OC(F)F)C=C2[N-]1)CC3=NC=CC(OC)=C3OC.[Na+]	Apoptosis; Autophagy; Proton Pump	Apoptosis; Autophagy; Membrane Transporter/Ion Channel	Pantoprazole sodium (BY1023 sodium; SKF96022 sodium) is a proton pump inhibitor drug used for short-term treatment of erosion and ulceration of the esophagus caused by gastroesophageal reflux disease.	Sodium	H2O : 3.85 mg/mL (9.50 mM; Need ultrasonic); DMSO : ≥ 100 mg/mL (246.70 mM)
RAF265	HY-10248	927880-90-8	518.41	FC(F)(C1=CN=C(N1)C2=NC=CC(OC3=CC=C4N(C(NC5=CC=C(C(F)(F)F)C=C5)=NC4=C3)C)=C2)F	Apoptosis; Autophagy; Raf; VEGFR	Apoptosis; Autophagy; MAPK/ERK Pathway; Protein Tyrosine Kinase/RTK	RAF265 is a potent RAF/VEGFR2 inhibitor.	Free Base	DMSO : ≥ 26 mg/mL (50.15 mM); Ethanol : 10 mg/mL (19.29 mM; Need ultrasonic)
Tamibarotene	HY-14652	94497-51-5	351.44	O=C(C1=CC=C(C=C1)C(NC2=CC=C3C(C)(CCC(C)(C3=C2)C)C)=O)O	Apoptosis; Autophagy; RAR/RXR	Apoptosis; Autophagy; Metabolic Enzyme/Protease	Tamibarotene is a retinoic acid receptor α/β (RARα/β) agonist, showing high selectivity over RARγ.	Free Acid	DMSO : 25.5 mg/mL (72.56 mM; Need ultrasonic and warming)
Acitretin	HY-B0107	55079-83-9	326.43	CC(/C=C/C(C(C)=CC(OC)=C1C)=C1C)=C\C=C\C(C)=C\C(O)=O	Apoptosis; Autophagy; RAR/RXR	Apoptosis; Autophagy; Metabolic Enzyme/Protease	Acitretin(Ro 10-1670) is a second-generation, systemic retinoid that has been used in the treatment of psoriasis._x000D_ Target: RAR/RXR_x000D_ Acitretin is a second-generation, systemic retinoid that has been approved for the treatment of psoriasis since 1997. It can be considered one of the treatments of choice for pustular and erythrodermic psoriasis. However, the efficacy of acitretin as a mo…	Free Acid	H2O : < 0.1 mg/mL (insoluble); DMSO : 20 mg/mL (61.27 mM; Need ultrasonic)
Adapalene	HY-B0091	106685-40-9	412.52	COC1=C(C23CC4CC(C3)CC(C2)C4)C=C(C5=CC6=C(C=C(C(O)=O)C=C6)C=C5)C=C1	Apoptosis; Autophagy; RAR/RXR	Apoptosis; Autophagy; Metabolic Enzyme/Protease	Adapalene(CD-271; Differin), a synthetic retinoid, is a retinoic acid receptor agonist (RAR)._x000D_ Target: Retinoic acid receptor agonist (RAR)_x000D_ Adapalene is a third-generation topical retinoid primarily used in the treatment of mild-moderate acne and is also used (off-label) to treat keratosis pilaris as well as other skin conditions. Adapalene is possibly more effective than tretinoin 0…	Free Acid	DMSO : 20 mg/mL (48.48 mM; Need ultrasonic); H2O : < 0.1 mg/mL (insoluble)
β-Lapachone	HY-13555	4707-32-8	242.27	O=C(C1=C2OC(C)(C)CC1)C(C3=C2C=CC=C3)=O	Apoptosis; Autophagy; Topoisomerase	Apoptosis; Autophagy; Cell Cycle/DNA Damage	β-Lapachone (ARQ-501;NSC-26326) is a naturally occurring O-naphthoquinone, acts as a topoisomerase I inhibitor, and induces apoptosis by inhibiting cell cycle progression.	Free Base	DMSO : 25 mg/mL (103.19 mM; Need ultrasonic)
Topotecan (Hydrochloride)	HY-13768A	119413-54-6	457.91	[H]Cl.O=C1[C@](O)(CC)C2=C(CO1)C(N3CC4=CC5=C(CN(C)C)C(O)=CC=C5N=C4C3=C2)=O	Apoptosis; Autophagy; Topoisomerase	Apoptosis; Autophagy; Cell Cycle/DNA Damage	Topotecan Hydrochloride (SKF 104864A Hydrochloride) is a Topoisomerase I inhibitor with potent antineoplastic activities.	Hydrochloride	DMSO : 25 mg/mL (54.60 mM; Need ultrasonic); H2O : 50 mg/mL (109.19 mM; Need ultrasonic)
Vandetanib	HY-10260	443913-73-3	475.35	FC1=CC(Br)=CC=C1NC2=NC=NC3=CC(OCC4CCN(CC4)C)=C(C=C23)OC	Apoptosis; Autophagy; VEGFR	Apoptosis; Autophagy; Protein Tyrosine Kinase/RTK	Vandetanib (D6474) is a potent, orally active inhibitor of VEGFR2/KDR tyrosine kinase activity (IC50=40 nM). Vandetanib also has activity versus the tyrosine kinase activity of VEGFR3/FLT4 (IC50=110 nM) and EGFR/HER1 (IC50=500 nM)[1].	Free Base	DMSO : 27.5 mg/mL (57.85 mM; Need ultrasonic and warming); H2O : < 0.1 mg/mL (insoluble)
[truncated: 2,749 more rows]
